# Supplementary material for: Predictors of poor outcomes in patients with intracerebral hemorrhage
Source: Front Neurol. 2025 Apr 22;16:1517760. doi: 10.3389/fneur.2025.1517760 (PMC12054252; doi:10.3389/fneur.2025.1517760)
Supplement: Supplementary file 2 [file Table_2.xlsx]

## Sheet: 多重插补单因素及多因素分析数据
Imputation_	Centernumb	Ordernumb	random	compliance	death1	death2	livsit	Survivalitme	whedad	dadate	mare1	othr	group	group1	group2	FAS	PP	researchstata	comple	widran	widrare	otherre	Admdate	Age	Sex	height	weight	ethic	time	time1	allergy	allerpil	Drinke	Smoke	Hypertension	hbptime	lbppill	sbplevel	dbplevel1	lowbppill	CVD	otherdi	disease1	pill1	disease2	pill2	disease3	pill3	anticoag
0	14	1	92	1	1	1	2	90	0	#NULL!	#NULL!		A	1	1	1	1	0	1	#NULL!	#NULL!		2014-03-31	53	2	#NULL!	50	1	1	10	0		0	0	1	7	0	160	105		0	0							1
0	12	14	317	0.15	1	1	2	2	0	#NULL!	#NULL!	患者因服药后出现胸闷心慌退出	A	1	1	1	0	1	0	2	1		2014-06-17	44	1	165	#NULL!	1	3	18	1	青霉素	0	1	1	5	1	150	90	倍他乐克、缬沙坦氢氯噻嗪片	0	1	高尿酸血症	别嘌醇					1
0	10	10	211	1	1	1	2	90	0	#NULL!	#NULL!		A	1	1	1	1	0	1	#NULL!	#NULL!		2015-11-27	74	2	165	50	1	4	0	0		0	0	2	#NULL!	#NULL!	#NULL!	#NULL!		0	0							1
0	11	27	351	1	1	1	2	90	0	#NULL!	#NULL!		A	1	1	1	1	0	1	#NULL!	#NULL!		2015-05-08	62	1	167	50.5	1	3	0	0		1	1	1	10	0	160	90	降压灵	0	0							1
0	12	29	324	1	1	1	2	90	0	#NULL!	#NULL!		C	3	2	1	1	0	1	#NULL!	#NULL!		2015-03-19	56	1	173	51	1	2	30	0		1	0	1	10	0	160	90	不详	0	0							1
0	11	25	87	1	1	1	2	90	0	#NULL!	#NULL!		C	3	2	1	1	0	1	#NULL!	#NULL!		2015-03-26	76	2	150	50	1	4	46	0		0	0	1	10	1	160	90	培哚普利	0	1	糖尿病	阿卡波糖、格列吡嗪	脑梗塞	氯吡格雷			1
0	1	1	254	1	1	1	2	90	0	#NULL!	#NULL!		B	2	2	1	1	0	1	#NULL!	#NULL!		2015-03-17	60	2	150	50	1	6	0	0		0	0	1	8	0	160	90	不详	0	0							1
0	12	35	230	1	1	1	2	90	0	#NULL!	#NULL!		C	3	2	1	1	0	1	#NULL!	#NULL!		2015-07-13	60	2	158	55	1	3	20	0		0	0	0	#NULL!	#NULL!	#NULL!	#NULL!		0	0							1
0	1	11	57	1	1	1	2	90	0	#NULL!	#NULL!		C	3	2	1	1	0	1	#NULL!	#NULL!		2016-03-10	52	2	159	60	1	2	0	0		0	0	1	20	1	160	90	尼群地平	0	0							1
0	10	24	206	1	1	1	2	90	0	#NULL!	#NULL!		C	3	2	1	1	0	1	#NULL!	#NULL!		2015-08-01	77	2	160	50	1	4	0	0		0	0	1	30	0	160	90	不详	0	0							1
0	2	29	323	1	1	1	2	90	0	#NULL!	#NULL!		B	2	2	1	1	0	1	#NULL!	#NULL!		2016-04-02	86	2	162	60	1	4	0	0		0	1	0	#NULL!	#NULL!	#NULL!	#NULL!		0	0							1
0	11	21	61	1	1	1	2	90	0	#NULL!	#NULL!		C	3	2	1	1	0	1	#NULL!	#NULL!		2015-02-01	78	2	165	63	1	2	0	0		0	1	1	20	1	155	85	氨氯地平、伊泰青	0	0							1
0	4	19	111	1	1	1	2	90	0	#NULL!	#NULL!		A	1	1	1	1	0	1	#NULL!	#NULL!		2015-12-20	67	1	167	58	1	2	0	0		0	0	1	10	0	150	90	厄贝沙坦胶囊	0	0							1
0	9	11	191	1	1	1	2	90	0	#NULL!	#NULL!		C	3	2	1	1	0	1	#NULL!	#NULL!		2015-01-22	77	1	167	65	1	5	0	0		0	0	2	#NULL!	#NULL!	#NULL!	#NULL!		0	0							1
0	4	2	365	1	1	1	2	90	0	#NULL!	#NULL!		C	3	2	1	1	0	1	#NULL!	#NULL!		2014-06-25	64	2	168	63	1	3	0	0		0	1	0	#NULL!	#NULL!	#NULL!	#NULL!		0	0							1
0	11	11	83	1	1	1	2	90	0	#NULL!	#NULL!		A	1	1	1	1	0	1	#NULL!	#NULL!		2014-08-15	83	1	170	55	1	5	30	0		0	0	2	#NULL!	#NULL!	#NULL!	#NULL!		0	1	脑梗塞	无					2
0	12	5	121	1	1	2	1	16	1	#NULL!	1	死亡（10d-90d）	B	2	2	1	1	0	1	#NULL!	#NULL!	中枢性呼吸 循环衰竭 脑干出血	2013-12-14	77	1	170	63	1	2	38	0		0	0	1	3	1	#NULL!	#NULL!	络活喜	0	1	肺气肿	无					1
0	13	10	5	1	1	1	2	90	0	#NULL!	#NULL!		C	3	2	1	1	0	1	#NULL!	#NULL!		2015-06-17	72	1	172	65	1	6	0	0		0	1	1	10	0	#NULL!	#NULL!		0	1	颈椎病	无					1
0	11	22	153	1	1	1	2	90	0	#NULL!	#NULL!		C	3	2	1	1	0	1	#NULL!	#NULL!		2015-02-10	77	1	167	67.5	1	3	30	0		1	1	1	10	1	150	90	硝苯地平	0	0							1
0	2	9	331	1	1	1	2	90	0	#NULL!	#NULL!		B	2	2	1	1	0	1	#NULL!	#NULL!		2015-01-21	82	1	172	75	1	3	0	0		0	2	1	20	1	#NULL!	#NULL!	缬沙坦	0	1	糖尿病	未服药					1
0	1	2	244	1	1	1	2	90	0	#NULL!	#NULL!		B	2	2	1	1	0	1	#NULL!	#NULL!		2015-11-22	44	1	175	76	1	4	0	0		1	1	1	5	1	180	90	硝苯地平缓释片	0	#NULL!							1
0	2	11	160	0.25	1	1	2	3	0	#NULL!	#NULL!	患者转上级医院，失访	C	3	2	1	0	1	0	2	7		2015-02-05	51	1	170	85	1	1	20	0		0	1	1	10	0	#NULL!	#NULL!		0	0							1
0	12	12	276	1	1	1	2	90	0	#NULL!	#NULL!		C	3	2	1	1	0	1	#NULL!	#NULL!		2014-04-11	68	1	#NULL!	#NULL!	1	5	40	0		0	0	1	10	1	150	90	施慧达 1片 qd	0	1	脑梗死	阿司匹林					1
0	12	8	405	1	1	1	2	90	0	#NULL!	#NULL!		A	1	1	1	1	0	1	#NULL!	#NULL!		2014-02-09	41	2	#NULL!	#NULL!	1	4	50	0		0	0	2	#NULL!	#NULL!	#NULL!	#NULL!		0	0							1
0	12	16	192	1	1	1	2	90	0	#NULL!	#NULL!		B	2	2	1	1	0	1	#NULL!	#NULL!		2016-04-18	71	1	#NULL!	#NULL!	2	4	0	0	无	1	1	1	10	2	170	#NULL!	不详	0	1	2010年脑梗塞	不详	COPD	不详	糖尿病10年	不详	1
0	12	22	159	1	1	1	2	90	0	#NULL!	#NULL!		B	2	2	1	1	0	1	#NULL!	#NULL!		2014-10-30	64	1	#NULL!	#NULL!	1	4	0	0		0	2	0	#NULL!	#NULL!	#NULL!	#NULL!		0	1	风湿性关节炎	无	前列腺炎	无			1
0	12	17	242	1	1	1	2	90	0	#NULL!	#NULL!		C	3	2	1	1	0	1	#NULL!	#NULL!		2016-04-24	53	1	#NULL!	#NULL!	1	3	0	0		0	0	1	10	1	160	110	硝苯地平	0	1	房颤	不详					1
0	12	26	81	1	1	1	2	90	0	#NULL!	#NULL!		C	3	2	1	1	0	1	#NULL!	#NULL!		2014-12-21	92	1	#NULL!	#NULL!	1	3	0	0		0	0	1	3	1	140	90	拜新同	0	1	糖尿病	格华止 0.5g tid					1
0	12	16	16	0.55	1	1	2	90	0	#NULL!	#NULL!	中断研究	A	1	1	1	0	1	1	#NULL!	#NULL!		2014-08-18	75	1	#NULL!	#NULL!	1	2	16	1	化疗药物	1	1	1	2	0	160	70		0	1	乳腺癌	中药	前列腺炎	无			1
0	12	19	127	1	1	1	2	90	0	#NULL!	#NULL!		A	1	1	1	1	0	1	#NULL!	#NULL!		2014-09-18	87	2	#NULL!	#NULL!	1	1	55	0		0	0	1	20	1	140	90	厄贝沙坦	0	1	糖尿病	瑞格列奈					1
0	14	6	43	1	1	1	2	90	0	#NULL!	#NULL!		B	2	2	1	1	0	1	#NULL!	#NULL!		2015-01-09	77	1	#NULL!	#NULL!	1	4	18	1	青霉素	0	1	1	3	1	#NULL!	#NULL!	硝苯地平 10mg bid	0	1	胃出血胃大部分切除术	无					1
0	14	7	272	1	1	1	2	90	0	#NULL!	#NULL!		A	1	1	1	1	0	1	#NULL!	#NULL!		2015-01-29	63	1	#NULL!	#NULL!	1	2	16	0		0	0	1	2	1	130	80	络活喜 5mg qd	0	0							1
0	14	4	25	1	1	1	2	90	0	#NULL!	#NULL!		A	1	1	1	1	0	1	#NULL!	#NULL!		2014-12-18	33	1	#NULL!	#NULL!	1	1	10	0		1	0	0	#NULL!	#NULL!	#NULL!	#NULL!		0	1	头痛	止痛散	肾结石	无			1
0	14	3	250	0.55	1	2	1	6	1	#NULL!	1	死亡（10d-90d）	C	3	2	1	1	0	1	2	#NULL!	再出血，脑疝	2014-12-15	65	1	#NULL!	#NULL!	1	0	39	0		0	0	1	10	1	#NULL!	#NULL!	厄贝沙坦	0	1	脑出血 5年前	无	糖尿病	阿卡波糖 50mg tid			1
0	10	14	320	1	1	1	2	90	0	#NULL!	#NULL!		A	1	1	1	1	0	1	#NULL!	#NULL!		2015-07-02	55	1	#NULL!	#NULL!	1	3	0	0		0	1	0	#NULL!	#NULL!	#NULL!	#NULL!		0	0							1
0	10	13	91	1	1	1	2	90	0	#NULL!	#NULL!		C	3	2	1	1	0	1	#NULL!	#NULL!		2015-07-02	50	2	155	#NULL!	1	3	30	0		0	0	0	#NULL!	#NULL!	#NULL!	#NULL!		0	0							1
0	12	1	406	1	1	1	2	90	0	#NULL!	#NULL!		A	1	1	1	1	0	1	#NULL!	#NULL!		2013-11-09	58	2	158	46	1	3	30	0		0	0	1	2	1	150	90	倍他乐克	0	1	高脂血症	立普妥	脑梗死	氯吡格雷			1
0	12	21	90	0.15	1	1	2	90	0	#NULL!	#NULL!	再出血，拒绝	C	3	2	1	0	1	0	2	1		2014-09-30	48	2	158	#NULL!	1	0	44	0		0	0	0	#NULL!	#NULL!	#NULL!	#NULL!		0	0							1
0	12	15	9	1	1	1	2	90	0	#NULL!	#NULL!		B	2	2	1	1	0	1	#NULL!	#NULL!		2014-07-04	60	1	165	#NULL!	1	3	22	0		0	2	1	5	1	140	90	代文	0	1	急性脑梗死	阿司匹林、波立维、立普妥					2
0	12	17	126	0.45	1	1	2	90	0	#NULL!	#NULL!	中断研究	C	3	2	1	0	1	1	#NULL!	#NULL!		2014-08-24	49	1	165	#NULL!	1	2	10	0		1	1	1	1	0	150	80		0	0							1
0	12	13	316	1	1	1	2	90	0	#NULL!	#NULL!		B	2	2	1	1	0	1	#NULL!	#NULL!		2014-04-18	42	1	168	#NULL!	1	4	30	1	阿莫西林	0	0	0	#NULL!	#NULL!	#NULL!	#NULL!		0	0							1
0	12	7	289	1	1	1	2	90	0	#NULL!	#NULL!		B	2	2	1	1	0	1	#NULL!	#NULL!		2013-12-30	49	1	168	#NULL!	1	2	0	0		0	2	1	2	0	#NULL!	#NULL!		0	0							1
0	12	18	225	1	1	1	2	90	0	#NULL!	#NULL!		C	3	2	1	1	0	1	#NULL!	#NULL!		2014-09-01	80	1	170	#NULL!	1	5	0	0		2	2	1	10	1	140	90	拜新同 1片 qd	0	1	脑梗死	立普妥 20mg qn	胆囊结石	无	结节性甲状腺、白内障	无	1
0	12	20	29	1	1	1	2	90	0	#NULL!	#NULL!		B	2	2	1	1	0	1	#NULL!	#NULL!		2014-09-24	53	1	170	#NULL!	1	1	30	0		0	2	1	2	#NULL!	#NULL!	#NULL!		0	1	乙型病毒性肝炎	无					1
0	3	7	287	1	1	1	2	90	0	#NULL!	#NULL!		B	2	2	1	1	0	1	#NULL!	#NULL!		2015-08-17	87	1	160	46.5	1	2	0	0		1	1	1	10	0	#NULL!	#NULL!	不详	0	1	2型糖尿病	无					1
0	11	3	349	1	1	1	2	90	0	#NULL!	#NULL!		B	2	2	1	1	0	1	#NULL!	#NULL!		2013-11-30	73	2	160	45	1	5	0	0		0	0	1	#NULL!	0	#NULL!	#NULL!		0	0							1
0	7	8	82	1	1	1	2	90	0	#NULL!	#NULL!		A	1	1	1	1	0	1	#NULL!	#NULL!		2015-02-06	82	1	170	52	1	3	5	0		0	0	2	#NULL!	#NULL!	#NULL!	#NULL!		0	1	脑梗死	阿司匹林					1
0	10	9	373	1	1	1	2	90	0	#NULL!	#NULL!		A	1	1	1	1	0	1	#NULL!	#NULL!		2015-11-27	52	1	170	50	1	6	0	0		0	1	1	6	2	#NULL!	#NULL!		0	0							1
0	10	13	354	1	1	1	2	90	0	#NULL!	#NULL!		A	1	1	1	1	0	1	#NULL!	#NULL!		2015-12-01	55	1	170	50	1	5	0	0		0	0	2	#NULL!	#NULL!	#NULL!	#NULL!		0	0							1
0	7	7	212	0.1	1	1	2	10	0	#NULL!	#NULL!	出血量大，再出血	C	3	2	1	0	1	0	1	2		2015-01-10	79	1	172	52	1	3	45	0		0	0	0	#NULL!	#NULL!	#NULL!	#NULL!		0	1	脑外伤	未服	白内障	未服			1
0	4	12	85	1	1	1	2	90	0	#NULL!	#NULL!		A	1	1	1	1	0	1	#NULL!	#NULL!		2015-05-27	88	2	148	44.5	1	5	0	0		0	0	1	3	0	135	85		0	1	冠心病	麝香保心丸	慢性肾炎	无			1
0	7	12	199	1	1	1	2	90	0	#NULL!	#NULL!		A	1	1	1	1	0	1	#NULL!	#NULL!		2015-12-02	84	2	148	45	1	1	20	0		0	0	1	8	1	#NULL!	#NULL!		0	0							1
0	4	10	17	1	1	1	2	90	0	#NULL!	#NULL!		C	3	2	1	1	0	1	#NULL!	#NULL!		2015-04-06	73	2	150	44	1	3	0	0		0	0	1	5	1	#NULL!	#NULL!	不详	0	0							1
0	4	8	410	1	1	1	2	90	0	#NULL!	#NULL!		A	1	1	1	1	0	1	#NULL!	#NULL!		2015-02-03	74	2	150	44	1	1	0	0		0	0	1	5	0	#NULL!	#NULL!	厄贝沙坦胶囊	0	0							1
0	4	18	48	1	1	1	2	90	0	#NULL!	#NULL!		A	1	1	1	1	0	1	#NULL!	#NULL!		2015-12-20	80	2	151	46	1	4	0	0		0	0	1	20	0	150	90	西尼地平片	0	1	2型糖尿病	优思灵（30/70）					1
0	11	29	358	1	1	1	2	90	0	#NULL!	#NULL!		A	1	1	1	1	0	1	#NULL!	#NULL!		2016-02-16	81	2	152	45.5	1	3	0	0		0	0	1	5	1	150	80	氨氯地平	0	0							1
0	9	2	402	1	1	1	2	90	0	#NULL!	#NULL!		B	2	2	1	1	0	1	#NULL!	#NULL!		2014-01-17	78	2	154	45	1	3	0	0		0	0	1	15	2	#NULL!	#NULL!		0	0							1
0	2	4	202	1	1	1	2	90	0	#NULL!	#NULL!		A	1	1	1	1	0	1	#NULL!	#NULL!		2014-02-21	73	2	155	50	1	4	0	0		0	0	0	#NULL!	0	#NULL!	#NULL!		0	1	糖尿病	格华止 0.5g tid	脑梗死	阿司匹林			1
0	3	20	286	1	1	1	2	90	0	#NULL!	#NULL!		B	2	2	1	1	0	1	#NULL!	#NULL!		2015-07-12	62	2	155	55	1	4	40	0		0	0	1	10	1	160	90	不详	0	0							1
0	3	5	14	1	1	1	2	90	0	#NULL!	#NULL!		A	1	1	1	1	0	1	#NULL!	#NULL!		2014-11-05	71	2	155	55	1	4	0	0		0	0	1	40	1	150	90	氨氯地平片	0	0							1
0	7	1	243	1	1	1	2	90	0	#NULL!	#NULL!		C	3	2	1	1	0	1	#NULL!	#NULL!		2013-12-10	60	2	155	55	1	1	30	0		0	0	1	5	0	#NULL!	#NULL!		0	1	中风 （类型不详）	无					1
0	7	14	259	1	1	1	2	90	0	#NULL!	#NULL!		A	1	1	1	1	0	1	#NULL!	#NULL!		2016-01-22	85	2	155	55	1	1	20	0		0	0	1	10	1	165	75	非洛地平缓释片	0	0							1
0	9	6	1	1	1	1	2	90	0	#NULL!	#NULL!		A	1	1	1	1	0	1	#NULL!	#NULL!		2014-12-16	65	2	155	49	1	3	0	0		0	0	1	3	1	160	90		0	0							1
0	11	16	135	1	1	1	2	90	0	#NULL!	#NULL!		A	1	1	1	1	0	1	#NULL!	#NULL!		2014-11-20	60	2	155	56	1	4	0	0		0	0	1	#NULL!	0	#NULL!	#NULL!		0	0							1
0	11	7	203	1	1	1	2	90	0	#NULL!	#NULL!		C	3	2	1	1	0	1	#NULL!	#NULL!		2014-02-19	40	2	155	55	1	4	0	0		0	0	1	#NULL!	0	#NULL!	#NULL!		0	0							1
0	11	1	285	1	1	1	2	90	0	#NULL!	#NULL!		C	3	2	1	1	0	1	#NULL!	#NULL!		2013-10-05	53	2	155	55	1	3	0	0		0	0	1	#NULL!	0	#NULL!	#NULL!		0	0							1
0	12	34	401	1	1	1	2	90	0	#NULL!	#NULL!		A	1	1	1	1	0	1	#NULL!	#NULL!		2015-07-12	66	2	155	55	1	4	0	0		0	0	1	10	1	#NULL!	#NULL!	倍他乐克	0	0							1
0	12	41	33	1	2	2	1	90	1	#NULL!	1	死亡（24h-10d）	C	3	2	1	0	1	0	2	7	脑疝致中枢性呼衰 心衰	2015-09-20	65	2	155	55	1	2	30	0		0	0	1	10	2	160	90	不详	0	0							1
0	12	42	380	1	1	1	2	90	0	#NULL!	#NULL!		B	2	2	1	1	0	1	#NULL!	#NULL!		2015-10-12	56	2	155	55	1	2	21	0		0	0	2	#NULL!	#NULL!	#NULL!	#NULL!		0	0							1
0	12	4	269	1	1	1	2	90	0	#NULL!	#NULL!		C	3	2	1	1	0	1	#NULL!	#NULL!		2013-12-14	74	2	155	54	1	2	15	0		0	0	1	2	1	140	90	拜新同	0	1	慢性胃炎	奥美拉唑					1
0	12	28	119	1	1	1	2	90	0	#NULL!	#NULL!		B	2	2	1	1	0	1	#NULL!	#NULL!		2015-01-21	57	2	155	54	1	2	0	0		0	0	1	3	1	150	100	拜新同、依那普利	0	1	冠心病	立普妥	抑郁状态	无	子宫肌瘤	无	1
0	14	5	312	1	1	1	2	90	0	#NULL!	#NULL!	提前出院，未完成临床试验全程观察	B	2	2	1	0	0	1	#NULL!	#NULL!		2014-12-18	52	1	155	55	1	4	33	0		0	1	1	10	0	#NULL!	#NULL!	无	0	0							1
0	14	13	26	1	1	1	2	90	0	#NULL!	#NULL!		A	1	1	1	1	0	1	#NULL!	#NULL!		2016-02-04	81	2	155	55	1	4	0	0		0	0	0	#NULL!	#NULL!	#NULL!	#NULL!		0	1	双眼白内障	无					1
0	14	8	108	1	1	1	2	90	0	#NULL!	#NULL!		C	3	2	1	1	0	1	#NULL!	#NULL!		2015-05-10	74	2	155	55	1	4	0	0		0	0	2	#NULL!	#NULL!	#NULL!	#NULL!		0	0							1
0	1	23	357	1	1	1	2	90	0	#NULL!	#NULL!		B	2	2	1	1	0	1	#NULL!	#NULL!		2015-10-16	62	2	155	54	1	4	0	0		0	0	1	5	0	#NULL!	#NULL!		0	0							1
0	10	4	383	1	1	1	2	90	0	#NULL!	#NULL!		C	3	2	1	1	0	1	#NULL!	#NULL!		2014-06-07	63	2	155	55	1	5	30	0		0	0	2	#NULL!	#NULL!	#NULL!	#NULL!		0	0							1
0	10	21	69	1	1	1	2	90	0	#NULL!	#NULL!		B	2	2	1	1	0	1	#NULL!	#NULL!		2016-01-08	65	2	155	55	2	3	30	0		0	0	2	#NULL!	#NULL!	#NULL!	#NULL!		0	0							1
0	10	6	55	1	1	1	2	90	0	#NULL!	#NULL!		B	2	2	1	1	0	1	#NULL!	#NULL!		2015-04-06	63	2	155	55	1	3	0	0		0	0	1	1	2	180	#NULL!		0	1	气管不好		头外伤史				1
0	10	26	341	1	1	1	2	90	0	#NULL!	#NULL!	失访	C	3	2	1	1	1	0	3	6		2015-07-18	55	2	155	55	1	2	30	0		0	0	0	#NULL!	#NULL!	#NULL!	#NULL!		0	0							1
0	10	17	219	1	1	1	2	90	0	#NULL!	#NULL!		B	2	2	1	1	0	1	#NULL!	#NULL!		2015-12-12	70	2	155	55	1	2	0	0		0	1	1	1	0	#NULL!	#NULL!		0	1	右小腿截肢手术	无					1
0	10	5	106	1	1	1	2	90	0	#NULL!	#NULL!		A	1	1	1	1	0	1	#NULL!	#NULL!		2014-09-14	53	2	155	55	1	1	30	0		0	0	1	3	0	150	90		0	1	肺结核		小儿麻痹				1
0	4	1	346	1	1	1	2	90	0	#NULL!	#NULL!		A	1	1	1	1	0	1	#NULL!	#NULL!		2013-12-01	49	1	156	52	1	6	0	0		0	0	2	#NULL!	#NULL!	#NULL!	#NULL!		0	0							1
0	4	32	177	1	1	1	2	90	0	#NULL!	#NULL!		C	3	2	1	1	0	1	#NULL!	#NULL!		2016-04-02	71	2	156	52	1	1	0	0		0	0	0	#NULL!	#NULL!	#NULL!	#NULL!		0	1	脑出血						1
0	9	19	40	1	1	1	2	90	0	#NULL!	#NULL!		C	3	2	1	1	0	1	#NULL!	#NULL!		2016-04-04	62	2	156	48.4	1	1	0	0		0	0	1	#NULL!	1	125	75	圣通平	0	0							1
0	11	35	104	1	1	1	2	90	0	#NULL!	#NULL!		B	2	2	1	1	0	1	#NULL!	#NULL!		2015-12-24	81	2	156	51.5	1	5	0	0		0	0	2	#NULL!	#NULL!	#NULL!	#NULL!		0	1	先天性心脏病（房缺）						1
0	11	24	388	1	1	1	2	90	0	#NULL!	#NULL!		B	2	2	1	1	0	1	#NULL!	#NULL!		2015-03-12	88	2	156	50	1	0	40	0		0	0	1	30	1	160	90	氨氯地平	0	1	糖尿病	拜唐苹 50mg Tid	冠心病	阿托伐他汀 10mg qh			1
0	7	21	19	1	1	1	2	90	0	#NULL!	#NULL!		B	2	2	1	1	0	1	#NULL!	#NULL!		2016-03-15	79	2	157	48.1	1	2	0	0		0	0	1	1	0	#NULL!	#NULL!	厄贝沙坦分散片	0	0							1
0	12	36	99	1	1	1	2	90	0	#NULL!	#NULL!		C	3	2	1	1	0	1	#NULL!	#NULL!		2015-07-24	43	2	158	49	1	4	0	0		0	0	1	8	2	160	90	不详	0	0							1
0	1	15	334	1	1	1	2	90	0	#NULL!	#NULL!		B	2	2	1	1	0	1	#NULL!	#NULL!		2016-05-13	63	2	158	58	1	6	0	0		0	0	0	#NULL!	#NULL!	#NULL!	#NULL!		0	0							1
0	6	20	165	1	1	1	2	90	0	#NULL!	#NULL!		C	3	2	1	1	0	1	#NULL!	#NULL!		2015-12-13	72	2	158	50	1	2	30	0		0	0	1	2	0	#NULL!	#NULL!	不详	0	0							1
0	10	3	198	1	1	1	2	90	0	#NULL!	#NULL!		C	3	2	1	1	0	1	#NULL!	#NULL!		2015-07-03	59	2	158	55	1	4	0	0		0	0	1	10	#NULL!	#NULL!	#NULL!		0	0							1
0	10	15	221	1	1	1	2	90	0	#NULL!	#NULL!		B	2	2	1	1	0	1	#NULL!	#NULL!		2015-07-03	59	2	159	60	1	4	0	0		1	1	1	10	1	#NULL!	#NULL!		0	0							1
0	2	17	93	1	1	1	2	90	0	#NULL!	#NULL!		A	1	1	1	1	0	1	#NULL!	#NULL!		2015-08-12	62	2	160	60	1	4	15	0		0	0	1	5	0	#NULL!	#NULL!		0	1	糖尿病	不详					1
0	2	20	282	1	1	1	2	90	0	#NULL!	#NULL!		A	1	1	1	1	0	1	#NULL!	#NULL!		2015-10-23	52	2	160	60	1	4	0	0		0	0	0	#NULL!	#NULL!	#NULL!	#NULL!		0	#NULL!							1
0	2	6	390	1	1	1	2	90	0	#NULL!	#NULL!		C	3	2	1	1	0	1	#NULL!	#NULL!		2014-06-03	83	1	160	50	1	4	0	0		0	2	1	2	0	#NULL!	#NULL!		0	1	慢性阻塞性肺疾病	无	腹股沟斜疝	无			1
0	2	28	24	1	1	1	2	90	0	#NULL!	#NULL!		B	2	2	1	1	0	1	#NULL!	#NULL!		2016-02-23	64	2	160	58	1	2	0	0		0	0	2	#NULL!	#NULL!	#NULL!	#NULL!		0	0							1
0	11	25	189	1	1	1	2	90	0	#NULL!	#NULL!		C	3	2	1	1	0	1	#NULL!	#NULL!		2016-01-29	53	2	160	56	1	6	0	0		1	1	1	3	0	160	90	不详	0	0							1
0	11	20	340	1	1	1	2	90	0	#NULL!	#NULL!		A	1	1	1	1	0	1	#NULL!	#NULL!		2015-01-28	77	2	160	50	1	5	0	0		0	0	1	20	1	160	90	氨氯地平	0	0							1
0	11	27	265	1	1	1	2	90	0	#NULL!	#NULL!		A	1	1	1	1	0	1	#NULL!	#NULL!		2016-02-06	74	1	160	56.2	1	4	30	0		2	1	1	30	2	160	90	不详	0	0							1
0	11	8	72	1	1	1	2	90	0	#NULL!	#NULL!		B	2	2	1	1	0	1	#NULL!	#NULL!		2014-05-01	64	1	160	50	1	4	10	0		1	1	1	#NULL!	0	#NULL!	#NULL!		0	1	慢性支气管炎	无					1
0	11	14	79	1	1	1	2	90	0	#NULL!	#NULL!		C	3	2	1	1	0	1	#NULL!	#NULL!		2014-09-17	65	1	160	60	1	3	15	0		1	1	1	#NULL!	0	#NULL!	#NULL!		0	0							1
0	11	34	328	1	1	1	2	90	0	#NULL!	#NULL!		B	2	2	1	1	0	1	#NULL!	#NULL!		2015-12-23	57	2	160	55.6	1	3	0	0		0	1	1	10	2	160	90	不详	0	0							1
0	11	28	240	1	1	1	2	90	0	#NULL!	#NULL!		B	2	2	1	1	0	1	#NULL!	#NULL!		2015-06-19	58	2	160	56	1	1	0	0		0	0	1	5	1	160	90	伊泰青、复方罗布麻	0	0							1
0	13	4	279	1	1	1	2	90	0	#NULL!	#NULL!		A	1	1	1	1	0	1	#NULL!	#NULL!		2015-07-17	50	1	160	58.5	1	5	0	0		1	1	0	#NULL!	#NULL!	#NULL!	#NULL!		0	1	胃溃疡						1
0	1	16	264	1	1	1	2	90	0	#NULL!	#NULL!		A	1	1	1	1	0	1	#NULL!	#NULL!		2015-08-09	61	2	160	60	1	6	0	0		0	0	1	20	0	#NULL!	#NULL!		0	0							1
0	10	20	175	1	1	1	2	90	0	#NULL!	#NULL!		A	1	1	1	1	0	1	#NULL!	#NULL!		2015-07-11	81	2	160	50	1	5	30	0		0	0	1	1	0	160	90	不详	0	0							1
0	10	23	385	1	1	1	2	90	0	#NULL!	#NULL!		C	3	2	1	1	0	1	#NULL!	#NULL!		2015-07-16	75	2	160	61	1	5	30	0		1	1	1	20	1	160	90	不详	0	0							1
0	10	8	266	1	1	1	2	9	0	#NULL!	#NULL!	失访	C	3	2	1	1	1	0	3	6		2015-06-15	53	1	160	60	1	5	0	0		0	1	1	2	0	#NULL!	#NULL!	不详	0	0							1
0	10	33	352	1	1	1	2	90	0	#NULL!	#NULL!		A	1	1	1	1	0	1	#NULL!	#NULL!		2015-07-30	53	2	160	50	1	4	0	0		0	0	1	30	2	#NULL!	#NULL!		0	1	子宫肌瘤	切除					1
0	10	12	234	1	1	1	2	90	0	#NULL!	#NULL!		B	2	2	1	1	0	1	#NULL!	#NULL!		2015-06-30	53	2	160	50	1	4	0	0		0	0	1	3	0	#NULL!	#NULL!		0	0							1
0	10	34	196	1	1	1	2	90	0	#NULL!	#NULL!		C	3	2	1	1	0	1	#NULL!	#NULL!		2015-07-31	47	2	160	50	1	4	0	0		0	0	2	#NULL!	#NULL!	#NULL!	#NULL!		0	0							1
0	10	36	270	1	1	1	2	90	0	#NULL!	#NULL!		B	2	2	1	1	0	1	#NULL!	#NULL!		2015-08-07	80	2	160	50	1	4	0	0		0	0	2	#NULL!	#NULL!	#NULL!	#NULL!		0	0							1
0	10	1	292	1	1	1	2	90	0	#NULL!	#NULL!		B	2	2	1	1	0	1	#NULL!	#NULL!		2014-01-17	77	2	160	58.5	1	4	0	0		0	0	1	20	1	160	90		0	1	阑尾炎						1
0	10	6	325	1	1	1	2	90	0	#NULL!	#NULL!		C	3	2	1	1	0	1	#NULL!	#NULL!		2015-07-02	50	2	160	50	1	3	30	0		1	1	1	5	1	160	90	不详	0	0							1
0	10	11	56	1	1	1	2	90	0	#NULL!	#NULL!		B	2	2	1	1	0	1	#NULL!	#NULL!		2015-06-30	42	2	160	60	1	3	0	0		0	0	2	#NULL!	#NULL!	#NULL!	#NULL!		0	0							1
0	10	7	204	1	1	1	2	90	0	#NULL!	#NULL!		C	3	2	1	1	0	1	#NULL!	#NULL!		2015-11-24	73	2	160	50	1	3	0	0		0	0	2	#NULL!	#NULL!	#NULL!	#NULL!		0	0							1
0	7	9	319	1	1	1	2	90	0	#NULL!	#NULL!		C	3	2	1	1	0	1	#NULL!	#NULL!		2015-03-26	64	1	161	50	1	3	0	0		0	1	1	4	0	150	80	不详	0	0							1
0	2	8	71	1	1	1	1	31	1	#NULL!	#NULL!	病情重，脑疝,死亡（10d-90d）	A	1	1	1	1	0	0	3	2	脑疝、电解质紊乱	2015-01-03	62	1	162	60	1	3	0	0		0	0	1	1	0	#NULL!	#NULL!		0	0							1
0	5	2	169	1	1	1	2	90	0	#NULL!	#NULL!		A	1	1	1	1	0	1	#NULL!	#NULL!		2015-06-02	47	2	162	62.5	1	6	0	0		0	0	2	#NULL!	#NULL!	#NULL!	#NULL!		0	1	脑出血						1
0	11	2	80	1	1	1	2	90	0	#NULL!	#NULL!		C	3	2	1	1	0	1	#NULL!	#NULL!		2013-11-21	57	1	162	61	1	4	10	0		0	1	1	#NULL!	#NULL!	#NULL!	#NULL!		0	0							1
0	13	8	8	1	1	1	2	90	0	#NULL!	#NULL!		A	1	1	1	1	0	1	#NULL!	#NULL!		2015-11-27	48	2	162	50	1	0	60	0		0	0	2	#NULL!	#NULL!	#NULL!	#NULL!		0	0							1
0	9	12	89	1	1	1	2	90	0	#NULL!	#NULL!		A	1	1	1	1	0	1	#NULL!	#NULL!		2015-01-30	59	2	163	50	1	4	0	0		0	0	1	3	0	#NULL!	#NULL!		0	0							1
0	9	13	353	1	1	1	2	90	0	#NULL!	#NULL!		B	2	2	1	1	0	1	#NULL!	#NULL!		2015-02-10	64	2	163	50	1	0	30	0		0	0	0	#NULL!	#NULL!	#NULL!	#NULL!		0	0							1
0	2	30	59	1	1	1	2	90	0	#NULL!	#NULL!		A	1	1	1	1	0	1	#NULL!	#NULL!		2016-04-12	63	1	165	65	1	6	0	0		0	1	1	1	1	#NULL!	#NULL!	硝苯地平、倍他乐克	0	1	脑梗死	阿司匹林、普伐他汀					1
0	4	23	131	1	1	1	2	90	0	#NULL!	#NULL!		A	1	1	1	1	0	1	#NULL!	#NULL!		2016-02-15	78	1	165	65	1	6	0	0		0	1	1	10	0	130	75		0	1	慢性支气管炎	氨茶碱片					1
0	4	16	94	1	1	1	2	90	0	#NULL!	#NULL!		A	1	1	1	1	0	1	#NULL!	#NULL!		2015-11-02	45	1	165	65	1	5	0	0		1	1	1	2	1	135	80	厄贝沙坦胶囊	0	0							1
0	4	6	345	1	1	1	2	90	0	#NULL!	#NULL!		B	2	2	1	1	0	1	#NULL!	#NULL!		2014-10-15	83	1	165	62	1	5	0	0		2	2	1	11	1	135	85	厄贝沙坦胶囊	0	0							1
0	4	14	333	1	1	1	2	90	0	#NULL!	#NULL!		B	2	2	1	1	0	1	#NULL!	#NULL!		2015-09-30	69	1	165	63	1	3	0	1	青霉素	0	0	1	6	0	160	90	不详	0	0							1
0	4	4	256	1	1	1	2	90	0	#NULL!	#NULL!		B	2	2	1	1	0	1	#NULL!	#NULL!		2014-09-08	68	1	165	55.5	1	2	0	0		0	1	1	1	0	150	85	无	0	0							1
0	4	31	344	1	1	1	2	90	0	#NULL!	#NULL!		C	3	2	1	1	0	1	#NULL!	#NULL!		2016-02-24	45	1	165	61	1	2	0	0		1	1	0	#NULL!	#NULL!	#NULL!	#NULL!		0	0							1
0	4	9	142	1	1	1	2	90	0	#NULL!	#NULL!		B	2	2	1	1	0	1	#NULL!	#NULL!		2015-03-19	67	1	165	60	1	2	0	0		0	0	1	7	1	155	95		0	0							1
0	4	20	124	1	1	1	2	90	0	#NULL!	#NULL!		C	3	2	1	1	0	1	#NULL!	#NULL!		2015-12-24	54	1	165	60	1	2	0	0		1	1	2	#NULL!	#NULL!	#NULL!	#NULL!		0	1	慢性支气管炎						1
0	4	33	258	1	1	1	2	90	0	#NULL!	#NULL!		B	2	2	1	1	0	1	#NULL!	#NULL!		2016-05-06	48	1	165	60	1	1	0	0		1	0	1	1	0	140	85	不详	0	1	偏头痛						1
0	9	20	249	1	1	1	2	90	0	#NULL!	#NULL!		A	1	1	1	1	0	1	#NULL!	#NULL!		2016-04-10	50	1	165	65	1	4	0	0		0	0	1	2	0	#NULL!	#NULL!		0	0							1
0	9	4	2	1	1	1	2	90	0	#NULL!	#NULL!		B	2	2	1	1	0	1	#NULL!	#NULL!		2014-11-28	76	1	165	60	1	3	0	0		0	0	1	10	1	#NULL!	#NULL!	不详	0	1	脑梗塞	不详	慢性支气管炎	不详			1
0	11	18	361	1	1	1	2	90	0	#NULL!	#NULL!		B	2	2	1	1	0	1	#NULL!	#NULL!		2015-01-03	70	1	165	60	1	6	0	0		1	2	1	10	1	160	90	氨氯地平	0	0							1
0	11	19	313	1	1	1	2	90	0	#NULL!	#NULL!		A	1	1	1	1	0	1	#NULL!	#NULL!		2015-01-12	54	1	165	60.5	1	5	0	0		1	1	1	10	2	160	90		0	0							1
0	12	10	129	1	1	1	2	90	0	#NULL!	#NULL!		B	2	2	1	1	0	1	#NULL!	#NULL!		2014-02-13	51	1	165	60	1	5	30	1	磺胺类	0	0	1	5	0	#NULL!	#NULL!		0	1	鼻炎	无	打鼾	无	蚕豆病	无	1
0	10	11	371	1	1	1	2	90	0	#NULL!	#NULL!		B	2	2	1	1	0	1	#NULL!	#NULL!		2015-11-27	40	2	165	55	1	6	0	0		0	0	0	#NULL!	#NULL!	#NULL!	#NULL!		0	0							1
0	10	20	32	1	1	1	2	90	0	#NULL!	#NULL!		A	1	1	1	1	0	1	#NULL!	#NULL!		2016-01-05	75	1	165	60	1	5	0	0		0	1	1	20	1	145	85	不详	0	0							1
0	9	18	52	1	1	1	2	90	0	#NULL!	#NULL!		A	1	1	1	1	0	1	#NULL!	#NULL!		2016-03-20	78	2	166	60	1	3	0	0		0	0	1	20	1	180	100	不详	0	1	高血压病	不详					1
0	10	4	185	1	1	1	2	90	0	#NULL!	#NULL!		B	2	2	1	1	0	1	#NULL!	#NULL!		2015-11-20	74	2	166	60	1	2	0	1	青霉素	0	1	1	1	1	145	90		0	0							1
0	3	8	205	1	1	1	2	90	0	#NULL!	#NULL!		B	2	2	1	1	0	1	#NULL!	#NULL!		2015-07-10	50	1	167	62	1	2	0	0		0	0	1	4	1	#NULL!	#NULL!	不详	0	1	脊髓灰质炎	无					1
0	4	5	210	1	1	1	2	90	0	#NULL!	#NULL!		A	1	1	1	1	0	1	#NULL!	#NULL!		2014-10-14	43	1	167	59	1	6	0	0		0	0	1	5	0	#NULL!	#NULL!	无	0	0							1
0	4	21	201	1	1	1	2	90	0	#NULL!	#NULL!		B	2	2	1	1	0	1	#NULL!	#NULL!		2016-01-18	63	1	167	62	1	4	0	0		0	0	1	10	1	140	80	厄贝沙坦胶囊	0	1	2型糖尿病	二甲双胍（格华止）					1
0	4	24	197	1	1	1	2	90	0	#NULL!	#NULL!		B	2	2	1	1	0	1	#NULL!	#NULL!		2016-02-18	65	1	167	60	1	4	0	0		0	0	0	#NULL!	#NULL!	#NULL!	#NULL!		0	1	慢性胃炎		老年性痴呆				1
0	4	13	60	1	1	1	2	90	0	#NULL!	#NULL!		B	2	2	1	1	0	1	#NULL!	#NULL!		2015-09-27	64	1	167	65	1	1	0	0		0	0	1	2	1	140	90	坎地沙坦酯片	0	1	继发性癫痫	丙戍酸钠片					1
0	11	23	152	1	1	1	2	90	0	#NULL!	#NULL!		B	2	2	1	1	0	1	#NULL!	#NULL!		2015-02-20	49	1	167	65.5	1	6	0	0		0	1	1	3	1	170	90	氨氯地平	0	0							1
0	11	17	278	1	1	1	2	90	0	#NULL!	#NULL!		A	1	1	1	1	0	1	#NULL!	#NULL!		2014-12-22	61	1	167	60	1	5	20	0		1	1	1	5	0	160	90	不详	0	1	慢性支气管炎	无					1
0	12	6	215	1	1	1	2	90	0	#NULL!	#NULL!		A	1	1	1	1	0	1	#NULL!	#NULL!		2013-12-20	46	1	167	54.5	1	4	10	0		1	1	0	#NULL!	#NULL!	#NULL!	#NULL!		0	1	乙型病毒性肝炎	无					1
0	12	31	68	1	1	1	2	90	0	#NULL!	#NULL!		A	1	1	1	1	0	1	#NULL!	#NULL!		2015-04-28	66	1	167	62	1	4	0	0		0	0	1	10	0	160	90	不详	0	1	血管性痴呆	安理申					1
0	4	17	145	1	1	1	2	90	0	#NULL!	#NULL!		C	3	2	1	1	0	1	#NULL!	#NULL!		2015-11-03	63	1	168	60	1	5	0	0		2	1	1	5	1	150	95	厄贝沙坦胶囊	0	1	下肢静脉曲张		冠心病				1
0	4	7	38	1	1	1	2	90	0	#NULL!	#NULL!		C	3	2	1	1	0	1	#NULL!	#NULL!		2014-11-28	57	1	168	62	1	2	0	0		1	1	1	1	0	160	90	不详	0	0							1
0	11	30	184	1	1	1	2	90	0	#NULL!	#NULL!		A	1	1	1	1	0	1	#NULL!	#NULL!		2015-08-31	73	1	168	65	1	6	0	0		2	2	1	10	1	140	90	氨氯地平	0	1	高血压	氨氯地平					1
0	11	36	156	1	1	1	2	90	0	#NULL!	#NULL!		C	3	2	1	1	0	1	#NULL!	#NULL!		2016-01-17	66	1	168	65	1	3	30	0		1	1	1	#NULL!	0	150	90	不详	0	0							1
0	12	3	253	1	1	1	2	90	0	#NULL!	#NULL!		B	2	2	1	1	0	1	#NULL!	#NULL!		2013-12-10	67	1	168	60	1	2	0	0		0	0	1	10	1	150	80	氨氯地平（施慧达）	0	0							1
0	13	11	277	1	1	1	2	10	0	#NULL!	#NULL!	受试者要求退出	B	2	2	1	0	1	0	2	5		2015-08-13	70	2	168	59	1	3	0	0		0	0	1	20	2	#NULL!	#NULL!	不详	0	1	脑梗死	无	阑尾炎	手术	胃溃疡	胃大部切除	1
0	1	2	378	1	1	1	2	90	0	#NULL!	#NULL!		A	1	1	1	1	0	1	#NULL!	#NULL!		2015-03-20	77	1	168	63.5	1	3	0	0		0	0	1	3	0	#NULL!	#NULL!		0	1	2型糖尿病	诺和锐30					1
0	6	2	20	1	1	1	2	90	0	#NULL!	#NULL!		C	3	2	1	1	0	1	#NULL!	#NULL!		2015-08-18	60	1	168	63	1	2	0	0		0	0	0	#NULL!	#NULL!	#NULL!	#NULL!		0	1	糖尿病						1
0	6	4	218	1	1	1	2	90	0	#NULL!	#NULL!		A	1	1	1	1	0	1	#NULL!	#NULL!		2015-08-20	45	1	168	60	1	1	0	0		2	0	1	5	1	145	90	硝苯地平	0	0							1
0	10	10	3	0	1	1	2	90	0	#NULL!	#NULL!	受试者要求退出	A	1	1	1	0	1	0	2	5		2015-06-18	63	1	168	65	1	6	0	0		2	2	1	9	2	175	105	硝苯地平	0	1	不详						1
0	1	12	140	1	1	1	2	90	0	#NULL!	#NULL!		B	2	2	1	1	0	1	#NULL!	#NULL!		2016-03-30	83	1	169	68	1	3	0	0		0	0	1	20	2	#NULL!	#NULL!		0	0							1
0	2	16	414	1	1	1	2	90	0	#NULL!	#NULL!	超时间窗，剔除	C	3	2	1	0	0	1	#NULL!	#NULL!		2015-04-21	55	1	170	63	1	9	25	0		1	1	1	7	2	#NULL!	#NULL!	不详	0	0							1
0	2	36	76	1	1	1	2	90	0	#NULL!	#NULL!		B	2	2	1	1	0	1	#NULL!	#NULL!		2015-08-05	66	1	170	63	1	3	10	0		0	1	0	#NULL!	#NULL!	#NULL!	#NULL!		0	0							1
0	2	22	44	1	1	1	2	90	0	#NULL!	#NULL!		B	2	2	1	1	0	1	#NULL!	#NULL!		2015-01-12	66	1	170	63	1	2	30	0		1	1	1	5	1	#NULL!	#NULL!	硝苯地平	0	0							2
0	2	15	231	1	1	1	2	90	0	#NULL!	#NULL!		B	2	2	1	1	0	1	#NULL!	#NULL!		2015-05-02	47	1	170	65	1	2	10	0		0	1	1	5	0	#NULL!	#NULL!		0	0							1
0	3	1	251	0.45	1	1	2	5	0	#NULL!	#NULL!	受试者要求出院并退出	A	1	1	1	0	1	0	2	5		2014-01-17	51	1	170	60	2	3	0	0		1	0	2	#NULL!	#NULL!	#NULL!	#NULL!		0	0							1
0	3	4	63	1	1	1	2	5	0	#NULL!	#NULL!	自动出院,未吃完药，缺第10天随访	B	2	2	1	0	1	0	2	7		2015-10-08	84	1	170	65	1	2	1	0		2	2	1	5	0	150	85	不详	0	0							1
0	4	15	105	1	1	1	2	90	0	#NULL!	#NULL!		C	3	2	1	1	0	1	#NULL!	#NULL!		2015-10-26	66	1	170	61	1	5	0	0		2	2	1	10	1	145	85	厄贝沙坦胶囊	0	0							1
0	4	3	393	1	1	1	2	90	0	#NULL!	#NULL!		C	3	2	1	1	0	1	#NULL!	#NULL!		2014-08-10	82	1	170	56	1	5	0	0		0	1	1	3	1	140	80	络活喜 5mg qd	0	1	直肠癌	手术治疗	慢性阻塞性肺疾病				1
0	7	15	321	1	1	1	2	90	0	#NULL!	#NULL!		B	2	2	1	1	0	1	#NULL!	#NULL!		2016-02-05	41	1	170	63	1	3	0	0		1	1	1	3	0	160	90	不详	0	0							1
0	7	4	220	1	1	1	2	90	0	#NULL!	#NULL!		B	2	2	1	1	0	1	#NULL!	#NULL!		2014-01-21	51	1	170	66	1	2	0	0		1	1	1	3	0	#NULL!	#NULL!		0	0							1
0	9	7	330	1	1	1	2	90	0	#NULL!	#NULL!		A	1	1	1	1	0	1	#NULL!	#NULL!		2014-12-22	31	1	170	60	1	5	0	0		0	0	2	#NULL!	#NULL!	#NULL!	#NULL!		0	0							1
0	9	8	36	1	1	1	2	90	0	#NULL!	#NULL!		B	2	2	1	1	0	1	#NULL!	#NULL!		2014-12-24	76	1	170	62	1	5	0	0		1	0	1	3	1	#NULL!	#NULL!		0	0							1
0	9	17	166	1	1	1	2	90	0	#NULL!	#NULL!		C	3	2	1	1	0	1	#NULL!	#NULL!		2016-02-19	77	1	170	58.5	1	3	0	0		0	0	1	10	0	#NULL!	#NULL!		0	0							1
0	9	10	308	1	1	1	2	90	0	#NULL!	#NULL!		B	2	2	1	1	0	1	#NULL!	#NULL!		2015-01-09	73	1	170	62	1	2	0	0		0	0	2	#NULL!	#NULL!	#NULL!	#NULL!		0	0							1
0	9	9	281	1	1	1	2	90	0	#NULL!	#NULL!		C	3	2	1	1	0	1	#NULL!	#NULL!		2015-01-07	70	1	170	65	1	1	30	0		0	0	2	#NULL!	#NULL!	#NULL!	#NULL!		0	0							1
0	9	3	355	1	1	1	1	8	1	#NULL!	#NULL!	死亡（24h-10d）	C	3	2	1	0	1	1	2	2		2014-03-11	84	1	170	63	1	1	30	0		0	1	2	#NULL!	#NULL!	#NULL!	#NULL!		0	0							1
0	11	15	200	1	1	1	2	90	0	#NULL!	#NULL!		B	2	2	1	1	0	1	#NULL!	#NULL!		2014-11-03	67	1	170	60	1	5	0	0		0	1	1	#NULL!	0	#NULL!	#NULL!		0	0							1
0	11	16	22	1	1	1	2	90	0	#NULL!	#NULL!		C	3	2	1	1	0	1	#NULL!	#NULL!		2016-04-08	73	1	170	65	1	2	0	0		1	1	0	#NULL!	#NULL!	#NULL!	#NULL!		0	0							1
0	12	33	144	1	1	1	2	90	0	#NULL!	#NULL!		B	2	2	1	1	0	1	#NULL!	#NULL!		2015-06-09	64	1	170	63	1	4	0	0		0	1	1	10	1	150	90	厄贝沙坦	0	1	糖尿病	阿卡波糖					1
0	12	38	54	1	1	1	2	90	0	#NULL!	#NULL!		C	3	2	1	1	0	1	#NULL!	#NULL!		2015-08-20	57	1	170	63	1	4	0	0		1	1	2	#NULL!	#NULL!	#NULL!	#NULL!		0	0							1
0	12	30	348	1	1	1	1	13	1	#NULL!	7	死亡（10d-90d）	A	1	1	1	1	0	1	#NULL!	#NULL!	多器官衰竭	2015-04-23	71	1	170	63	1	4	0	0		0	0	1	10	1	#NULL!	#NULL!	代文 络活喜	0	1	冠心病	复方丹参片					1
0	12	23	45	1	1	1	2	90	0	#NULL!	#NULL!		C	3	2	1	1	0	1	#NULL!	#NULL!		2014-11-16	52	1	170	63	1	2	52	0		0	0	1	1	0	#NULL!	#NULL!		0	1	脑梗死	阿司匹林 立普妥 高舒达					1
0	12	37	100	1	1	1	2	90	0	#NULL!	#NULL!		A	1	1	1	1	0	1	#NULL!	#NULL!		2015-08-26	62	1	170	63	1	2	0	0		0	1	1	3	1	186	110	苯磺酸氨氯地平、厄贝沙坦、压氏达	0	0							1
0	12	27	53	1	1	1	2	90	0	#NULL!	#NULL!		B	2	2	1	1	0	1	#NULL!	#NULL!		2015-01-13	74	1	170	63	1	1	50	0		0	1	1	10	0	#NULL!	#NULL!		0	0							1
0	13	14	398	0.1	1	1	2	90	0	#NULL!	#NULL!	患者拒绝继续服药	C	3	2	1	0	1	0	2	5		2015-09-05	61	1	170	60	1	5	0	0		0	0	0	#NULL!	#NULL!	#NULL!	#NULL!		0	1	痛风	无					1
0	13	15	255	1	1	1	2	90	0	#NULL!	#NULL!		B	2	2	1	1	0	1	#NULL!	#NULL!		2015-11-03	64	1	170	60	1	3	0	0		2	2	0	#NULL!	#NULL!	#NULL!	#NULL!		0	1	1999年急性阑尾炎	保守治疗，用药不详					1
0	13	7	7	1	1	1	2	90	0	#NULL!	#NULL!		C	3	2	1	1	0	1	#NULL!	#NULL!		2015-10-31	52	1	170	60	1	1	0	0		1	1	0	#NULL!	#NULL!	#NULL!	#NULL!		0	1	肾结石	无	血吸虫病	无			1
0	14	14	113	0.1	1	1	2	90	0	#NULL!	#NULL!	严重不良事件：24h后血肿扩大转外科治疗，失访	C	3	2	1	0	1	0	2	2		2016-02-17	76	1	170	63	1	3	0	0		1	1	1	4	0	145	75	无	0	1	斜疝	无					1
0	14	10	261	1	1	1	2	90	0	#NULL!	#NULL!		A	1	1	1	1	0	1	#NULL!	#NULL!		2015-11-01	64	1	170	60	1	2	15	0		1	1	0	#NULL!	#NULL!	#NULL!	#NULL!		0	1	糖尿病	不详	痛风	不详			1
0	14	9	10	1	1	1	2	90	0	#NULL!	#NULL!		B	2	2	1	1	0	1	#NULL!	#NULL!		2015-10-16	60	1	170	63	1	2	0	0		0	1	2	#NULL!	#NULL!	#NULL!	#NULL!		0	0							1
0	14	2	396	1	1	1	2	90	0	#NULL!	#NULL!		C	3	2	1	1	0	1	#NULL!	#NULL!		2014-12-06	54	1	170	63	1	0	20	1	帕拉米松	0	1	1	10	1	160	100	波依定 5mg qd	0	1	小儿麻痹	无					1
0	1	7	263	1	1	1	2	90	0	#NULL!	#NULL!		A	1	1	1	1	0	1	#NULL!	#NULL!		2016-01-30	94	1	170	60	1	4	0	0		0	1	1	2	0	170	110		0	0							1
0	1	19	404	1	1	1	2	90	0	#NULL!	#NULL!		C	3	2	1	1	0	1	#NULL!	#NULL!		2015-09-02	64	1	170	63	1	4	0	0		1	1	0	#NULL!	#NULL!	#NULL!	#NULL!		0	0							1
0	1	13	134	1	1	1	2	90	0	#NULL!	#NULL!		C	3	2	1	1	0	1	#NULL!	#NULL!		2015-04-19	63	1	170	68	1	2	0	0		0	0	1	4	2	#NULL!	#NULL!		0	0							1
0	1	3	155	1	1	1	2	90	0	#NULL!	#NULL!		C	3	2	1	1	0	1	#NULL!	#NULL!		2015-03-22	70	1	170	63	1	1	0	0		2	2	0	#NULL!	#NULL!	#NULL!	#NULL!		0	1	脑梗死	脑心通					1
0	6	5	376	1	1	1	2	90	0	#NULL!	#NULL!		B	2	2	1	1	0	1	#NULL!	#NULL!		2015-06-23	60	1	170	62	1	3	0	0		0	0	0	#NULL!	#NULL!	#NULL!	#NULL!		0	#NULL!							1
0	10	27	130	1	1	1	2	90	0	#NULL!	#NULL!		A	1	1	1	1	0	1	#NULL!	#NULL!		2015-07-21	48	1	170	60	1	6	0	0		0	0	1	10	0	#NULL!	#NULL!		0	0							1
0	10	28	188	1	1	1	2	90	0	#NULL!	#NULL!		B	2	2	1	1	0	1	#NULL!	#NULL!		2015-07-25	64	1	170	60	2	5	0	0		0	0	2	#NULL!	#NULL!	#NULL!	#NULL!		0	0							1
0	10	3	301	1	1	1	2	90	0	#NULL!	#NULL!		A	1	1	1	1	0	1	#NULL!	#NULL!		2014-04-11	59	1	170	65	1	4	0	0		1	2	1	10	1	#NULL!	#NULL!	马来酸依那普利	0	#NULL!							1
0	10	2	267	1	1	1	2	90	0	#NULL!	#NULL!		C	3	2	1	1	0	1	#NULL!	#NULL!		2014-01-22	79	1	170	63	1	4	0	0		1	1	1	10	2	#NULL!	#NULL!		0	1	头晕头痛	止痛片					1
0	10	16	288	1	1	1	2	90	0	#NULL!	#NULL!		B	2	2	1	1	0	1	#NULL!	#NULL!		2015-12-11	45	1	170	63	1	3	0	0		2	2	0	#NULL!	#NULL!	#NULL!	#NULL!		0	0							1
0	9	15	248	1	1	1	2	90	0	#NULL!	#NULL!		B	2	2	1	1	0	1	#NULL!	#NULL!		2015-12-03	59	1	171	68	1	5	0	0		0	0	1	#NULL!	0	165	95		0	0							1
0	1	16	257	1	1	1	2	90	0	#NULL!	#NULL!		C	3	2	1	1	0	1	#NULL!	#NULL!		2016-05-19	59	1	171	67.5	1	2	0	0		1	0	0	#NULL!	#NULL!	#NULL!	#NULL!		0	#NULL!							1
0	11	26	6	1	1	1	2	90	0	#NULL!	#NULL!		C	3	2	1	1	0	1	#NULL!	#NULL!		2016-02-01	35	1	172	70.5	1	3	0	0		0	1	1	2	0	160	90	氨氯地平	0	0							1
0	1	1	362	1	1	1	2	90	0	#NULL!	#NULL!		C	3	2	1	1	0	1	#NULL!	#NULL!		2015-11-24	94	1	172	70	1	5	0	0		0	0	2	#NULL!	#NULL!	#NULL!	#NULL!		0	0							1
0	6	6	326	1	1	1	2	90	0	#NULL!	#NULL!		B	2	2	1	1	0	1	#NULL!	#NULL!		2015-05-07	62	1	172	70	1	1	30	0		0	0	1	5	0	#NULL!	#NULL!	无	0	0							1
0	5	1	118	1	1	1	2	90	0	#NULL!	#NULL!		C	3	2	1	1	0	1	#NULL!	#NULL!		2015-05-13	74	1	173	71	1	3	0	0		0	0	1	20	1	130	80	不详	0	1	脑梗塞	脑栓通	高血压病	氢氯吡格雷			1
0	7	10	133	1	1	1	2	90	0	#NULL!	#NULL!		B	2	2	1	1	0	1	#NULL!	#NULL!		2015-01-03	77	1	173	56	1	3	20	0		0	0	1	10	2	160	90	不详	0	0							1
0	12	39	66	1	1	1	2	90	0	#NULL!	#NULL!		A	1	1	1	1	0	1	#NULL!	#NULL!		2015-08-29	40	1	173	57	1	3	10	0		1	0	1	1	0	150	90		0	0							1
0	1	15	34	1	1	1	2	90	0	#NULL!	#NULL!		B	2	2	1	1	0	1	#NULL!	#NULL!		2015-08-03	62	1	173	70	1	3	0	0		1	1	1	4	1	#NULL!	#NULL!	贝那普利	0	1	心房颤动（阵发性）	无					1
0	6	1	370	1	1	1	2	90	0	#NULL!	#NULL!		A	1	1	1	1	0	1	#NULL!	#NULL!		2015-09-30	45	1	173	68	1	6	0	0		0	0	1	10	0	160	90	不详	0	0							1
0	10	12	275	1	1	1	2	90	0	#NULL!	#NULL!		C	3	2	1	1	0	1	#NULL!	#NULL!		2015-11-27	63	1	173	60	1	5	0	0		0	0	0	#NULL!	#NULL!	#NULL!	#NULL!		0	1	支气管炎						1
0	2	1	13	1	1	1	2	90	0	#NULL!	#NULL!		A	1	1	1	1	0	1	#NULL!	#NULL!		2013-12-29	74	1	175	70	1	3	0	0		0	0	1	20	0	#NULL!	#NULL!	硝苯氨氯地平	0	1	老年痴呆	无					1
0	2	3	162	0.4	1	1	2	90	0	#NULL!	#NULL!	再出血，拒绝服用中药	C	3	2	1	0	1	0	2	1		2014-01-23	57	1	175	65	1	2	0	0		0	0	1	5	0	130	80		0	1	脑出血						1
0	11	26	115	1	1	1	2	90	0	#NULL!	#NULL!		B	2	2	1	1	0	1	#NULL!	#NULL!		2015-04-29	65	1	175	65.5	1	5	0	0		2	2	1	2	0	#NULL!	#NULL!	无	0	1	慢性支气管炎并阻塞性肺	氨茶碱	慢性肾功能不全	尿毒清			1
0	12	25	226	0.25	1	1	1	5	1	#NULL!	2	急性心肌梗死（24h-10d）	A	1	1	1	0	1	0	2	2	急性心肌梗死	2014-12-01	76	1	175	70	1	3	0	0		0	0	1	2	1	140	90	倍他乐克 23.25mg qd	0	1	脑出血、稳定性心绞痛	无	糖尿病、冠心病	胰岛素、阿司匹林	肾结石、高血压性心脏病	无	1
0	1	10	342	1	1	1	2	90	0	#NULL!	#NULL!		A	1	1	1	1	0	1	#NULL!	#NULL!		2015-06-23	63	1	175	70	1	3	0	0		1	0	1	10	2	#NULL!	#NULL!	不详	0	0							1
0	1	14	280	1	1	1	2	90	0	#NULL!	#NULL!		A	1	1	1	1	0	1	#NULL!	#NULL!		2016-04-29	61	1	175	72.3	1	1	0	0		1	0	1	10	1	140	95	硝苯地平缓释片	0	0							1
0	6	12	50	1	1	1	2	90	0	#NULL!	#NULL!		C	3	2	1	1	0	1	#NULL!	#NULL!		2015-09-04	61	1	175	70	1	1	30	0		0	0	1	10	1	135	85	硝苯地平	0	1	糖尿病	二甲双胍					1
0	6	3	88	1	1	1	2	90	0	#NULL!	#NULL!		C	3	2	1	1	0	1	#NULL!	#NULL!		2015-10-08	58	1	175	70	1	1	0	0		0	0	1	10	1	160	90	硝苯地平	0	0							1
0	10	31	65	1	1	1	2	90	0	#NULL!	#NULL!		B	2	2	1	1	0	1	#NULL!	#NULL!		2015-07-30	53	1	175	70	1	5	0	0		0	1	1	3	0	#NULL!	#NULL!		0	#NULL!							1
0	10	19	187	1	1	1	2	90	0	#NULL!	#NULL!		B	2	2	1	1	0	1	#NULL!	#NULL!		2016-01-04	54	1	175	65	1	5	0	0		1	1	1	2	0	#NULL!	#NULL!		0	0							1
0	10	29	295	1	1	1	2	90	0	#NULL!	#NULL!	出院后失访	C	3	2	1	1	1	0	3	6		2015-07-26	68	1	175	70	1	4	30	0		0	1	0	#NULL!	#NULL!	#NULL!	#NULL!		0	1	支气管哮喘						1
0	10	9	132	0.4	1	1	2	5	0	#NULL!	#NULL!	6月24日患者自动出院,要求退出	A	1	1	1	0	1	0	2	5		2015-06-20	75	1	175	70	1	4	0	0		1	1	1	5	2	150	90	卡托普利	0	1	气管炎		支气管扩张				1
0	10	7	411	1	1	1	2	90	0	#NULL!	#NULL!		C	3	2	1	1	0	1	#NULL!	#NULL!		2015-05-29	63	1	175	70.5	1	3	30	0		0	0	1	6	1	150	95	硝苯地平	0	0							1
0	7	3	179	1	1	1	2	90	0	#NULL!	#NULL!		A	1	1	1	1	0	1	#NULL!	#NULL!		2013-12-02	74	1	176	65	1	4	40	0		1	1	1	3	0	#NULL!	#NULL!		0	0							1
0	1	21	182	1	1	1	2	90	0	#NULL!	#NULL!		B	2	2	1	1	0	1	#NULL!	#NULL!		2015-10-05	83	1	176	74	1	2	0	0		0	0	1	10	1	#NULL!	#NULL!		0	1	糖尿病	胰岛素					1
0	11	12	387	1	1	1	2	90	0	#NULL!	#NULL!		B	2	2	1	1	0	1	#NULL!	#NULL!		2014-09-03	38	1	178	75	1	3	0	0		1	1	1	#NULL!	1	#NULL!	#NULL!		0	0							1
0	3	3	58	1	1	1	2	90	0	#NULL!	#NULL!		B	2	2	1	1	0	1	#NULL!	#NULL!		2014-06-08	60	2	150	55	1	2	0	0		0	0	1	1	0	160	90		0	0							1
0	11	10	157	1	1	1	2	90	0	#NULL!	#NULL!		A	1	1	1	1	0	1	#NULL!	#NULL!		2014-06-22	46	2	150	54	1	5	0	0		0	0	1	#NULL!	0	#NULL!	#NULL!		0	0							1
0	2	2	42	1	1	1	2	90	0	#NULL!	#NULL!		B	2	2	1	1	0	1	#NULL!	#NULL!		2014-01-09	84	2	155	60	1	3	0	0		0	0	1	5	0	170	100	不详	0	1	慢性阻塞性肺疾病	无					1
0	4	22	408	1	1	1	2	90	0	#NULL!	#NULL!		C	3	2	1	1	0	1	#NULL!	#NULL!		2016-01-28	65	2	155	60	1	1	26	0		0	0	1	1	0	#NULL!	#NULL!	不详	0	1	下肢静脉曲张	无	左心室肥大	无			1
0	9	1	217	1	2	2	1	5	1	#NULL!	#NULL!	死亡（24h-10d）	A	1	1	1	0	1	1	2	7	中枢性呼吸循环衰竭	2014-01-14	74	1	155	63	1	5	0	0		0	0	0	#NULL!	#NULL!	#NULL!	#NULL!		0	0							1
0	9	16	75	1	1	1	2	90	0	#NULL!	#NULL!		A	1	1	1	1	0	1	#NULL!	#NULL!		2015-12-11	66	2	155	60	1	2	0	0		0	0	1	3	0	#NULL!	#NULL!		0	0							1
0	1	7	195	1	1	1	2	90	0	#NULL!	#NULL!	超时间窗，剔除	C	3	2	1	0	0	1	#NULL!	#NULL!		2015-05-14	66	2	155	60	1	9	#NULL!	1	青霉素	0	0	1	10	2	#NULL!	#NULL!		0	1	偏头疼						1
0	1	9	117	1	1	1	2	90	0	#NULL!	#NULL!		B	2	2	1	1	0	1	#NULL!	#NULL!		2015-06-22	67	2	156	67.2	1	2	0	0		0	0	1	2	2	#NULL!	#NULL!	不详	0	0							1
0	6	23	214	1	1	1	2	90	0	#NULL!	#NULL!		B	2	2	1	1	0	1	#NULL!	#NULL!		2015-12-03	59	2	157	60	1	2	30	0		0	0	1	4	2	#NULL!	#NULL!		0	0							1
0	2	7	193	0.2	1	1	2	90	0	#NULL!	#NULL!	受试者要求转上级医院并要求退出研究	B	2	2	1	0	1	0	2	5		2014-01-28	68	2	158	60	1	3	0	0		0	0	0	#NULL!	#NULL!	#NULL!	#NULL!		0	0							1
0	2	21	235	1	1	1	2	90	0	#NULL!	#NULL!		C	3	2	1	1	0	1	#NULL!	#NULL!		2015-10-10	62	2	160	65	1	4	0	0		1	1	1	10	1	#NULL!	#NULL!		0	0							1
0	2	5	138	1	1	1	2	90	0	#NULL!	#NULL!		B	2	2	1	1	0	1	#NULL!	#NULL!		2014-03-09	63	2	160	65	1	3	0	0		0	0	1	5	1	#NULL!	#NULL!		0	0							1
0	4	11	303	1	1	1	2	90	0	#NULL!	#NULL!		B	2	2	1	1	0	1	#NULL!	#NULL!		2015-04-07	63	2	160	65	1	0	30	0		0	0	1	20	1	150	85	苯磺酸氨氯地平片	0	1	脑梗塞		高血压病				1
0	13	1	178	1	1	1	2	90	0	#NULL!	#NULL!		B	2	2	1	1	0	1	#NULL!	#NULL!		2015-05-25	53	1	160	62.5	1	4	0	0		1	1	1	10	1	#NULL!	#NULL!		0	1	乙型糖尿病	二甲双胍					1
0	1	20	307	1	1	1	2	90	0	#NULL!	#NULL!		A	1	1	1	1	0	1	#NULL!	#NULL!		2015-09-12	63	2	160	65	1	2	0	0		0	0	1	10	1	#NULL!	#NULL!	得高宁	0	1	脑梗死		冠状动脉支架置入	阿司匹林、氯吡格雷			1
0	1	11	194	1	1	1	2	90	0	#NULL!	#NULL!	病情加重，转院治疗；gcs为3，剔除	B	2	2	1	0	1	0	2	7		2015-06-27	57	2	160	63	1	2	0	0		2	0	1	10	1	#NULL!	#NULL!	硝苯地平缓释片、尼莫地平	0	1	脑梗死	阿斯匹林					1
0	1	10	96	1	1	1	2	90	0	#NULL!	#NULL!		A	1	1	1	1	0	1	#NULL!	#NULL!		2015-05-05	44	2	160	65	1	1	30	0		0	0	1	4	1	200	120	和亘平	0	0							1
0	10	22	367	1	1	1	2	90	0	#NULL!	#NULL!		B	2	2	1	1	0	1	#NULL!	#NULL!		2015-07-14	50	2	160	70	1	5	0	0		0	0	1	3	1	185	90	不详	0	0							1
0	10	21	369	1	1	1	2	90	0	#NULL!	#NULL!		A	1	1	1	1	0	1	#NULL!	#NULL!		2015-07-13	69	2	160	70	1	3	0	0		0	0	0	#NULL!	#NULL!	#NULL!	#NULL!		0	0							1
0	2	24	232	1	1	1	2	90	0	#NULL!	#NULL!		C	3	2	1	1	0	1	#NULL!	#NULL!		2016-01-15	58	1	162	70	1	3	0	0		0	1	0	#NULL!	#NULL!	#NULL!	#NULL!		0	0							1
0	2	31	112	1	1	1	2	90	0	#NULL!	#NULL!		C	3	2	1	1	0	1	#NULL!	#NULL!		2016-04-11	58	1	162	70	1	2	15	0		0	1	1	5	1	#NULL!	#NULL!	马来酸依那普利叶酸片	0	1	冠心病	阿司匹林					1
0	2	26	239	1	1	1	2	90	0	#NULL!	#NULL!		C	3	2	1	1	0	1	#NULL!	#NULL!		2016-01-18	89	1	162	68	1	2	10	0		0	2	1	1	1	#NULL!	#NULL!	不详	0	0							1
0	2	12	245	1	1	1	2	90	0	#NULL!	#NULL!		C	3	2	1	1	0	1	#NULL!	#NULL!		2015-02-23	69	1	162	65	1	1	31	0		1	1	0	#NULL!	#NULL!	#NULL!	#NULL!		0	0							1
0	6	15	208	1	1	1	2	90	0	#NULL!	#NULL!		A	1	1	1	1	0	1	#NULL!	#NULL!		2015-12-03	56	2	162	65	1	3	0	0		0	0	1	5	1	#NULL!	#NULL!	利血平	0	0							1
0	10	32	180	0.2	1	1	2	90	0	#NULL!	#NULL!	再出血，退出	C	3	2	1	0	1	0	2	1		2015-07-16	57	2	162	70	1	5	0	0		0	0	2	#NULL!	#NULL!	#NULL!	#NULL!		0	0							1
0	2	19	30	1	1	1	2	90	0	#NULL!	#NULL!		B	2	2	1	1	0	1	#NULL!	#NULL!		2015-10-03	75	1	163	65	1	6	0	0		1	1	2	#NULL!	2	#NULL!	#NULL!		0	0							1
0	1	24	163	1	1	1	2	90	0	#NULL!	#NULL!		C	3	2	1	1	0	1	#NULL!	#NULL!		2015-10-31	67	2	163	70	1	1	0	0		0	0	1	5	2	#NULL!	#NULL!		0	0							1
0	2	25	107	1	1	1	2	90	0	#NULL!	#NULL!		A	1	1	1	1	0	1	#NULL!	#NULL!		2015-12-04	54	1	165	70	1	6	0	0		0	1	1	5	0	#NULL!	#NULL!		0	1	焦虑症	不详					1
0	2	23	397	1	1	1	2	90	0	#NULL!	#NULL!		A	1	1	1	1	0	1	#NULL!	#NULL!		2015-12-21	80	1	165	70	1	5	0	0		0	1	1	1	2	#NULL!	#NULL!		0	0							1
0	2	27	18	1	1	1	2	90	0	#NULL!	#NULL!		C	3	2	1	1	0	1	#NULL!	#NULL!		2016-02-09	40	1	165	70	1	5	0	0		1	1	1	1	1	#NULL!	#NULL!	氨氯地平	0	1	失眠症	无					1
0	2	18	41	0.6	1	1	2	10	0	#NULL!	#NULL!	患者家属要求至上级医院治疗，缺第10天随访	C	3	2	1	0	1	0	2	7		2015-09-06	84	1	165	70	1	3	0	0		0	0	1	10	1	#NULL!	#NULL!	厄贝沙坦、马来酸氨氯地平	0	0							1
0	9	5	174	1	1	1	2	90	0	#NULL!	#NULL!	受试者提前出院，无第10天随访	C	3	2	1	0	1	1	1	5		2014-12-02	60	1	165	70	1	1	0	0		0	0	1	5	1	160	90	不详	0	1	右侧脑出血	不详					1
0	11	33	27	1	1	1	2	90	0	#NULL!	#NULL!		A	1	1	1	1	0	1	#NULL!	#NULL!		2015-12-14	53	1	165	75.5	1	2	0	0		1	1	1	10	0	160	90	不详	0	0							1
0	6	13	306	1	1	1	2	90	0	#NULL!	#NULL!		B	2	2	1	1	0	1	#NULL!	#NULL!		2015-09-11	71	1	165	70	1	4	0	0		1	1	1	4	0	150	85	不详	0	0							1
0	8	24	148	1	1	1	2	90	0	#NULL!	#NULL!		C	3	2	1	1	0	1	#NULL!	#NULL!		2013-11-09	38	1	167	75	1	3	0	0		0	0	0	#NULL!	#NULL!	#NULL!	#NULL!		0	1	脂肪肝	无					1
0	3	2	67	1	1	1	2	90	0	#NULL!	#NULL!		C	3	2	1	1	0	1	#NULL!	#NULL!		2015-02-07	65	1	168	76	1	2	0	0		0	1	1	8	1	160	90	不详	0	0							1
0	13	5	290	1	1	1	2	90	0	#NULL!	#NULL!		C	3	2	1	1	0	1	#NULL!	#NULL!		2015-12-10	66	1	168	70	1	2	0	0		2	2	0	#NULL!	#NULL!	#NULL!	#NULL!		0	1	泌尿系结石	无	青光眼	无			1
0	1	4	386	1	1	1	2	90	0	#NULL!	#NULL!		C	3	2	1	1	0	1	#NULL!	#NULL!		2015-03-22	72	1	168	71.2	1	3	0	0		0	0	1	5	0	#NULL!	#NULL!		0	1	糖尿病	无					1
0	1	8	391	1	1	1	2	90	0	#NULL!	#NULL!		C	3	2	1	1	0	1	#NULL!	#NULL!		2015-06-18	62	1	168	70.2	1	2	0	0		1	1	1	1	0	150	90	不详	0	0							1
0	1	4	181	1	1	1	2	90	0	#NULL!	#NULL!		C	3	2	1	1	0	1	#NULL!	#NULL!		2015-12-23	45	1	168	75	1	2	0	0		0	1	0	#NULL!	#NULL!	#NULL!	#NULL!		0	0							1
0	2	13	247	0.2	1	1	2	2	0	#NULL!	#NULL!	患者中途退出	A	1	1	1	0	1	0	2	7		2015-07-05	56	1	170	75	1	2	0	0		1	2	1	5	1	#NULL!	#NULL!	倍他乐克、硝苯地平	0	1	糖尿病						1
0	7	2	283	1	1	1	2	90	0	#NULL!	#NULL!		B	2	2	1	1	0	1	#NULL!	#NULL!		2013-12-31	48	1	170	70	1	0	30	0		0	0	0	#NULL!	#NULL!	#NULL!	#NULL!		0	0							1
0	11	4	223	1	1	1	2	90	0	#NULL!	#NULL!		A	1	1	1	1	0	1	#NULL!	#NULL!		2014-01-29	53	1	170	70	1	5	30	0		1	1	1	#NULL!	0	#NULL!	#NULL!		0	0							1
0	11	9	120	1	1	1	2	90	0	#NULL!	#NULL!		C	3	2	1	1	0	1	#NULL!	#NULL!		2015-05-11	68	1	170	70	1	4	0	0		0	1	1	#NULL!	0	#NULL!	#NULL!		0	0							1
0	11	30	274	1	1	1	2	90	0	#NULL!	#NULL!		B	2	2	1	1	0	1	#NULL!	#NULL!		2016-03-11	42	1	170	70	1	3	0	0		1	1	1	5	0	#NULL!	#NULL!	不详	0	0							1
0	6	21	350	1	1	1	2	90	0	#NULL!	#NULL!		A	1	1	1	1	0	1	#NULL!	#NULL!		2016-02-09	67	1	170	80	1	2	0	0		2	2	1	10	1	#NULL!	#NULL!	硝苯地平	0	0							1
0	6	11	360	1	1	1	2	90	0	#NULL!	#NULL!		A	1	1	1	1	0	1	#NULL!	#NULL!		2015-09-11	46	1	170	75	1	2	0	0		1	1	1	5	0	150	90	不详	0	0							1
0	10	25	4	1	1	1	2	90	0	#NULL!	#NULL!		B	2	2	1	1	0	1	#NULL!	#NULL!		2015-07-17	56	1	170	74	1	6	0	0		0	0	2	#NULL!	#NULL!	#NULL!	#NULL!		0	0							1
0	10	35	359	1	1	1	2	90	0	#NULL!	#NULL!		A	1	1	1	1	0	1	#NULL!	#NULL!		2015-08-08	52	1	170	70	1	5	0	0		1	1	1	6	2	#NULL!	#NULL!	厄贝沙坦片	0	0							1
0	10	22	190	1	1	1	2	90	0	#NULL!	#NULL!		A	1	1	1	1	0	1	#NULL!	#NULL!		2016-01-27	63	1	170	76	1	4	0	0		0	0	1	10	0	160	90	不详	0	0							1
0	10	30	229	1	1	1	2	90	0	#NULL!	#NULL!		A	1	1	1	1	0	1	#NULL!	#NULL!		2015-07-30	53	1	170	70	1	3	30	0		0	0	1	2	2	#NULL!	#NULL!		0	0							1
0	10	15	384	1	1	1	2	90	0	#NULL!	#NULL!		C	3	2	1	1	0	1	#NULL!	#NULL!		2015-12-06	61	1	170	70	1	3	0	0		1	1	1	5	0	#NULL!	#NULL!		0	0							1
0	10	14	164	1	1	1	2	90	0	#NULL!	#NULL!		A	1	1	1	1	0	1	#NULL!	#NULL!		2015-12-06	63	1	170	70	1	3	0	0		0	0	1	#NULL!	0	#NULL!	#NULL!		0	0							1
0	10	18	74	1	1	1	2	90	0	#NULL!	#NULL!		A	1	1	1	1	0	1	#NULL!	#NULL!		2015-07-07	52	1	170	70	1	2	0	0		0	0	2	#NULL!	#NULL!	#NULL!	#NULL!		0	0							1
0	10	19	183	1	1	1	2	90	0	#NULL!	#NULL!		B	2	2	1	1	0	1	#NULL!	#NULL!		2015-07-09	44	1	170	70	1	2	0	0		0	0	1	1	0	160	90	不详	0	0							1
0	1	13	284	1	1	1	2	90	0	#NULL!	#NULL!		A	1	1	1	1	0	1	#NULL!	#NULL!		2015-07-11	71	1	171	75.1	1	6	0	0		1	1	0	#NULL!	#NULL!	#NULL!	#NULL!		0	0							1
0	1	18	12	1	1	1	2	90	0	#NULL!	#NULL!		C	3	2	1	1	0	1	#NULL!	#NULL!		2015-08-23	61	1	171	72.3	1	5	0	0		2	1	1	10	1	140	90	降压0号	0	1	冠心病	硝酸异山梨酯					1
0	2	32	78	1	1	1	2	90	0	#NULL!	#NULL!		B	2	2	1	1	0	1	#NULL!	#NULL!		2016-05-11	76	1	172	78	1	2	0	0		1	1	1	2	1	#NULL!	#NULL!	尼群地平	0	1	痛风	无	慢性胃炎	无			1
0	11	29	311	1	1	1	2	90	0	#NULL!	#NULL!		C	3	2	1	1	0	1	#NULL!	#NULL!		2015-06-23	40	1	172	75.5	1	5	0	0		1	1	1	2	0	160	70	不详	0	0							1
0	11	5	389	1	1	1	2	90	0	#NULL!	#NULL!		A	1	1	1	1	0	1	#NULL!	#NULL!		2013-11-17	57	1	172	75	1	2	0	0		1	1	1	#NULL!	0	#NULL!	#NULL!		0	0							1
0	6	22	137	1	1	1	2	90	0	#NULL!	#NULL!		A	1	1	1	1	0	1	#NULL!	#NULL!		2015-10-20	63	1	172	75	1	3	0	0		1	1	0	#NULL!	#NULL!	#NULL!	#NULL!		0	0							1
0	1	6	252	1	1	1	2	90	0	#NULL!	#NULL!		B	2	2	1	1	0	1	#NULL!	#NULL!		2015-04-04	60	1	173	72	1	4	0	0		1	1	1	5	0	#NULL!	#NULL!	不详	0	0							1
0	1	8	151	1	1	1	2	90	0	#NULL!	#NULL!		B	2	2	1	1	0	1	#NULL!	#NULL!		2016-01-31	64	1	173	72	1	3	0	0		0	0	0	#NULL!	#NULL!	#NULL!	#NULL!		0	0							1
0	6	8	310	1	1	1	2	90	0	#NULL!	#NULL!		A	1	1	1	1	0	1	#NULL!	#NULL!		2015-07-04	53	1	173	75	1	4	0	0		0	0	1	2	2	160	90		0	0							1
0	11	31	327	1	1	1	2	90	0	#NULL!	#NULL!		A	1	1	1	1	0	1	#NULL!	#NULL!		2015-09-09	57	1	174	75	1	3	0	0		0	1	1	5	1	160	90	不详	0	0							1
0	1	6	186	1	1	1	2	90	0	#NULL!	#NULL!		A	1	1	1	1	0	1	#NULL!	#NULL!		2016-01-23	67	1	174	74	1	3	0	0		1	1	1	1	1	140	80	硝苯地平缓释片	0	0							1
0	7	5	412	1	1	1	2	90	0	#NULL!	#NULL!		A	1	1	1	1	0	1	#NULL!	#NULL!		2014-09-22	65	1	175	75	1	3	0	0		2	2	1	1	0	160	65		0	0							1
0	11	32	97	1	1	1	2	90	0	#NULL!	#NULL!		C	3	2	1	1	0	1	#NULL!	#NULL!		2015-10-05	42	1	175	75	1	3	0	0		0	1	1	5	0	160	90	不详	0	0							1
0	11	28	356	1	1	1	2	90	0	#NULL!	#NULL!		B	2	2	1	1	0	1	#NULL!	#NULL!		2016-02-15	57	1	175	75	1	2	0	0		1	1	1	5	1	160	90	伊泰青	0	0							1
0	1	12	95	1	1	1	2	90	0	#NULL!	#NULL!		A	1	1	1	1	0	1	#NULL!	#NULL!		2015-06-26	52	1	176	81	1	6	0	0		1	1	1	3	1	#NULL!	#NULL!	和亘平	0	0							1
0	1	14	37	1	1	1	2	90	0	#NULL!	#NULL!		B	2	2	1	1	0	1	#NULL!	#NULL!		2015-07-22	42	1	176	82	1	5	0	0		1	1	0	30	2	160	90		0	1	强直性脊柱炎						1
0	1	22	379	1	1	1	2	90	0	#NULL!	#NULL!		A	1	1	1	1	0	1	#NULL!	#NULL!		2015-10-08	84	1	176	79	1	3	0	0		1	2	1	1	0	#NULL!	#NULL!		0	1	脑梗死		2型糖尿病	二甲双胍			1
0	1	9	21	1	1	1	2	90	0	#NULL!	#NULL!		C	3	2	1	1	0	1	#NULL!	#NULL!		2016-02-18	64	1	176	76	1	2	0	0		0	0	0	#NULL!	#NULL!	#NULL!	#NULL!		0	0							1
0	6	18	332	1	1	1	2	90	0	#NULL!	#NULL!		B	2	2	1	1	0	1	#NULL!	#NULL!		2016-03-13	46	1	176	80	1	2	30	0		1	1	2	#NULL!	#NULL!	#NULL!	#NULL!		0	0							1
0	10	5	146	1	1	1	2	90	0	#NULL!	#NULL!		A	1	1	1	1	0	1	#NULL!	#NULL!		2015-11-22	42	1	177	80	1	6	0	0		0	0	1	3	2	#NULL!	#NULL!		0	0							1
0	10	8	139	1	1	1	2	90	0	#NULL!	#NULL!		B	2	2	1	1	0	1	#NULL!	#NULL!		2015-07-02	55	1	181	88	1	3	0	0		1	1	1	5	1	160	90	不详	0	0							1
0	1	17	366	1	1	1	2	90	0	#NULL!	#NULL!		C	3	2	1	1	0	1	#NULL!	#NULL!		2015-08-17	46	2	151	67.5	1	4	0	0		0	0	1	8	2	#NULL!	#NULL!		0	1	尿路结石	无					1
0	1	5	114	1	1	1	2	90	0	#NULL!	#NULL!		A	1	1	1	1	0	1	#NULL!	#NULL!		2015-03-30	54	2	152	68.3	1	3	0	0		0	0	1	7	0	#NULL!	#NULL!		0	0							1
0	12	32	337	1	1	1	2	90	0	#NULL!	#NULL!		B	2	2	1	1	0	1	#NULL!	#NULL!		2015-05-25	45	2	153	96	1	3	0	0		0	0	1	5	1	170	90	乌拉地尔缓释片 富马酸比索洽尔	0	1	风湿性关节炎	雷公藤					1
0	6	19	207	1	1	1	2	90	0	#NULL!	#NULL!		B	2	2	1	1	0	1	#NULL!	#NULL!		2015-12-03	53	2	158	73	1	2	0	0		0	0	2	#NULL!	#NULL!	#NULL!	#NULL!		0	0							1
0	11	13	304	1	1	1	2	90	0	#NULL!	#NULL!		C	3	2	1	1	0	1	#NULL!	#NULL!		2014-09-15	46	2	160	75.5	1	4	0	0		0	0	1	#NULL!	1	#NULL!	#NULL!	波依定、HCT	0	0							1
0	1	3	77	1	1	1	2	90	0	#NULL!	#NULL!		B	2	2	1	1	0	1	#NULL!	#NULL!		2015-12-23	87	2	160	78	1	2	0	0		0	0	1	10	0	160	90	不详	1	1	CO中毒迟发性脑病、贫血		慢性阻塞性疾病、冠心病		低蛋白血症、应激性溃疡		1
0	6	14	171	1	1	1	2	90	0	#NULL!	#NULL!		C	3	2	1	1	0	1	#NULL!	#NULL!		2016-02-05	60	2	162	75	1	2	30	0		0	0	1	7	1	#NULL!	#NULL!	降压0号	0	0							1
0	3	6	372	1	1	1	2	90	0	#NULL!	#NULL!		C	3	2	1	1	0	1	#NULL!	#NULL!		2016-05-20	53	1	168	84.5	1	3	30	0		0	0	1	5	0	160	90	不详	0	0							1
0	6	10	314	1	1	1	2	90	0	#NULL!	#NULL!		C	3	2	1	1	0	1	#NULL!	#NULL!		2015-12-04	83	2	168	80	1	5	30	0		2	2	1	40	1	150	100	氨氯地平、缬沙坦	0	1	帕金森	左旋多巴	2型糖尿病	RI			1
0	12	2	28	1	1	1	2	90	0	#NULL!	#NULL!		C	3	2	1	1	0	1	#NULL!	#NULL!		2013-12-05	57	1	169	88	1	2	30	0		0	0	2	#NULL!	#NULL!	#NULL!	#NULL!		0	0							1
0	12	24	213	1	1	1	2	90	0	#NULL!	#NULL!		A	1	1	1	1	0	1	#NULL!	#NULL!		2014-11-23	43	1	170	87	1	3	44	0		0	1	1	10	0	#NULL!	#NULL!	安博维 1片 qd 倍他乐克 1片qd	0	1	通风	无	高脂血症	无	脂肪肝	无	1
0	6	7	128	1	1	1	2	90	0	#NULL!	#NULL!		B	2	2	1	1	0	1	#NULL!	#NULL!		2015-11-20	43	1	172	85	1	1	30	0		1	2	1	5	1	140	90	硝苯地平	0	0							1
0	6	9	73	1	1	1	2	90	0	#NULL!	#NULL!		B	2	2	1	1	0	1	#NULL!	#NULL!		2016-01-10	38	1	178	90	1	1	0	0		1	1	1	10	1	180	90	缬沙坦	0	1	原发性醛固酮增高症						1
1	14	1	92	1	1	1	2	90	0	#NULL!	#NULL!		A	1	1	1	1	0	1	#NULL!	#NULL!		2014-03-31	53	2	#NULL!	50	1	1	10	0		0	0	1	7	0	160	105		0	0							1
1	12	14	317	0.15	1	1	2	2	0	#NULL!	#NULL!	患者因服药后出现胸闷心慌退出	A	1	1	1	0	1	0	2	1		2014-06-17	44	1	165	#NULL!	1	3	18	1	青霉素	0	1	1	5	1	150	90	倍他乐克、缬沙坦氢氯噻嗪片	0	1	高尿酸血症	别嘌醇					1
1	10	10	211	1	1	1	2	90	0	#NULL!	#NULL!		A	1	1	1	1	0	1	#NULL!	#NULL!		2015-11-27	74	2	165	50	1	4	0	0		0	0	2	#NULL!	#NULL!	#NULL!	#NULL!		0	0							1
1	11	27	351	1	1	1	2	90	0	#NULL!	#NULL!		A	1	1	1	1	0	1	#NULL!	#NULL!		2015-05-08	62	1	167	50.5	1	3	0	0		1	1	1	10	0	160	90	降压灵	0	0							1
1	12	29	324	1	1	1	2	90	0	#NULL!	#NULL!		C	3	2	1	1	0	1	#NULL!	#NULL!		2015-03-19	56	1	173	51	1	2	30	0		1	0	1	10	0	160	90	不详	0	0							1
1	11	25	87	1	1	1	2	90	0	#NULL!	#NULL!		C	3	2	1	1	0	1	#NULL!	#NULL!		2015-03-26	76	2	150	50	1	4	46	0		0	0	1	10	1	160	90	培哚普利	0	1	糖尿病	阿卡波糖、格列吡嗪	脑梗塞	氯吡格雷			1
1	1	1	254	1	1	1	2	90	0	#NULL!	#NULL!		B	2	2	1	1	0	1	#NULL!	#NULL!		2015-03-17	60	2	150	50	1	6	0	0		0	0	1	8	0	160	90	不详	0	0							1
1	12	35	230	1	1	1	2	90	0	#NULL!	#NULL!		C	3	2	1	1	0	1	#NULL!	#NULL!		2015-07-13	60	2	158	55	1	3	20	0		0	0	0	#NULL!	#NULL!	#NULL!	#NULL!		0	0							1
1	1	11	57	1	1	1	2	90	0	#NULL!	#NULL!		C	3	2	1	1	0	1	#NULL!	#NULL!		2016-03-10	52	2	159	60	1	2	0	0		0	0	1	20	1	160	90	尼群地平	0	0							1
1	10	24	206	1	1	1	2	90	0	#NULL!	#NULL!		C	3	2	1	1	0	1	#NULL!	#NULL!		2015-08-01	77	2	160	50	1	4	0	0		0	0	1	30	0	160	90	不详	0	0							1
1	2	29	323	1	1	1	2	90	0	#NULL!	#NULL!		B	2	2	1	1	0	1	#NULL!	#NULL!		2016-04-02	86	2	162	60	1	4	0	0		0	1	0	#NULL!	#NULL!	#NULL!	#NULL!		0	0							1
1	11	21	61	1	1	1	2	90	0	#NULL!	#NULL!		C	3	2	1	1	0	1	#NULL!	#NULL!		2015-02-01	78	2	165	63	1	2	0	0		0	1	1	20	1	155	85	氨氯地平、伊泰青	0	0							1
1	4	19	111	1	1	1	2	90	0	#NULL!	#NULL!		A	1	1	1	1	0	1	#NULL!	#NULL!		2015-12-20	67	1	167	58	1	2	0	0		0	0	1	10	0	150	90	厄贝沙坦胶囊	0	0							1
1	9	11	191	1	1	1	2	90	0	#NULL!	#NULL!		C	3	2	1	1	0	1	#NULL!	#NULL!		2015-01-22	77	1	167	65	1	5	0	0		0	0	2	#NULL!	#NULL!	#NULL!	#NULL!		0	0							1
1	4	2	365	1	1	1	2	90	0	#NULL!	#NULL!		C	3	2	1	1	0	1	#NULL!	#NULL!		2014-06-25	64	2	168	63	1	3	0	0		0	1	0	#NULL!	#NULL!	#NULL!	#NULL!		0	0							1
1	11	11	83	1	1	1	2	90	0	#NULL!	#NULL!		A	1	1	1	1	0	1	#NULL!	#NULL!		2014-08-15	83	1	170	55	1	5	30	0		0	0	2	#NULL!	#NULL!	#NULL!	#NULL!		0	1	脑梗塞	无					2
1	12	5	121	1	1	2	1	16	1	#NULL!	1	死亡（10d-90d）	B	2	2	1	1	0	1	#NULL!	#NULL!	中枢性呼吸 循环衰竭 脑干出血	2013-12-14	77	1	170	63	1	2	38	0		0	0	1	3	1	#NULL!	#NULL!	络活喜	0	1	肺气肿	无					1
1	13	10	5	1	1	1	2	90	0	#NULL!	#NULL!		C	3	2	1	1	0	1	#NULL!	#NULL!		2015-06-17	72	1	172	65	1	6	0	0		0	1	1	10	0	#NULL!	#NULL!		0	1	颈椎病	无					1
1	11	22	153	1	1	1	2	90	0	#NULL!	#NULL!		C	3	2	1	1	0	1	#NULL!	#NULL!		2015-02-10	77	1	167	67.5	1	3	30	0		1	1	1	10	1	150	90	硝苯地平	0	0							1
1	2	9	331	1	1	1	2	90	0	#NULL!	#NULL!		B	2	2	1	1	0	1	#NULL!	#NULL!		2015-01-21	82	1	172	75	1	3	0	0		0	2	1	20	1	#NULL!	#NULL!	缬沙坦	0	1	糖尿病	未服药					1
1	1	2	244	1	1	1	2	90	0	#NULL!	#NULL!		B	2	2	1	1	0	1	#NULL!	#NULL!		2015-11-22	44	1	175	76	1	4	0	0		1	1	1	5	1	180	90	硝苯地平缓释片	0	#NULL!							1
1	2	11	160	0.25	1	1	2	3	0	#NULL!	#NULL!	患者转上级医院，失访	C	3	2	1	0	1	0	2	7		2015-02-05	51	1	170	85	1	1	20	0		0	1	1	10	0	#NULL!	#NULL!		0	0							1
1	12	12	276	1	1	1	2	90	0	#NULL!	#NULL!		C	3	2	1	1	0	1	#NULL!	#NULL!		2014-04-11	68	1	#NULL!	#NULL!	1	5	40	0		0	0	1	10	1	150	90	施慧达 1片 qd	0	1	脑梗死	阿司匹林					1
1	12	8	405	1	1	1	2	90	0	#NULL!	#NULL!		A	1	1	1	1	0	1	#NULL!	#NULL!		2014-02-09	41	2	#NULL!	#NULL!	1	4	50	0		0	0	2	#NULL!	#NULL!	#NULL!	#NULL!		0	0							1
1	12	16	192	1	1	1	2	90	0	#NULL!	#NULL!		B	2	2	1	1	0	1	#NULL!	#NULL!		2016-04-18	71	1	#NULL!	#NULL!	2	4	0	0	无	1	1	1	10	2	170	#NULL!	不详	0	1	2010年脑梗塞	不详	COPD	不详	糖尿病10年	不详	1
1	12	22	159	1	1	1	2	90	0	#NULL!	#NULL!		B	2	2	1	1	0	1	#NULL!	#NULL!		2014-10-30	64	1	#NULL!	#NULL!	1	4	0	0		0	2	0	#NULL!	#NULL!	#NULL!	#NULL!		0	1	风湿性关节炎	无	前列腺炎	无			1
1	12	17	242	1	1	1	2	90	0	#NULL!	#NULL!		C	3	2	1	1	0	1	#NULL!	#NULL!		2016-04-24	53	1	#NULL!	#NULL!	1	3	0	0		0	0	1	10	1	160	110	硝苯地平	0	1	房颤	不详					1
1	12	26	81	1	1	1	2	90	0	#NULL!	#NULL!		C	3	2	1	1	0	1	#NULL!	#NULL!		2014-12-21	92	1	#NULL!	#NULL!	1	3	0	0		0	0	1	3	1	140	90	拜新同	0	1	糖尿病	格华止 0.5g tid					1
1	12	16	16	0.55	1	1	2	90	0	#NULL!	#NULL!	中断研究	A	1	1	1	0	1	1	#NULL!	#NULL!		2014-08-18	75	1	#NULL!	#NULL!	1	2	16	1	化疗药物	1	1	1	2	0	160	70		0	1	乳腺癌	中药	前列腺炎	无			1
1	12	19	127	1	1	1	2	90	0	#NULL!	#NULL!		A	1	1	1	1	0	1	#NULL!	#NULL!		2014-09-18	87	2	#NULL!	#NULL!	1	1	55	0		0	0	1	20	1	140	90	厄贝沙坦	0	1	糖尿病	瑞格列奈					1
1	14	6	43	1	1	1	2	90	0	#NULL!	#NULL!		B	2	2	1	1	0	1	#NULL!	#NULL!		2015-01-09	77	1	#NULL!	#NULL!	1	4	18	1	青霉素	0	1	1	3	1	#NULL!	#NULL!	硝苯地平 10mg bid	0	1	胃出血胃大部分切除术	无					1
1	14	7	272	1	1	1	2	90	0	#NULL!	#NULL!		A	1	1	1	1	0	1	#NULL!	#NULL!		2015-01-29	63	1	#NULL!	#NULL!	1	2	16	0		0	0	1	2	1	130	80	络活喜 5mg qd	0	0							1
1	14	4	25	1	1	1	2	90	0	#NULL!	#NULL!		A	1	1	1	1	0	1	#NULL!	#NULL!		2014-12-18	33	1	#NULL!	#NULL!	1	1	10	0		1	0	0	#NULL!	#NULL!	#NULL!	#NULL!		0	1	头痛	止痛散	肾结石	无			1
1	14	3	250	0.55	1	2	1	6	1	#NULL!	1	死亡（10d-90d）	C	3	2	1	1	0	1	2	#NULL!	再出血，脑疝	2014-12-15	65	1	#NULL!	#NULL!	1	0	39	0		0	0	1	10	1	#NULL!	#NULL!	厄贝沙坦	0	1	脑出血 5年前	无	糖尿病	阿卡波糖 50mg tid			1
1	10	14	320	1	1	1	2	90	0	#NULL!	#NULL!		A	1	1	1	1	0	1	#NULL!	#NULL!		2015-07-02	55	1	#NULL!	#NULL!	1	3	0	0		0	1	0	#NULL!	#NULL!	#NULL!	#NULL!		0	0							1
1	10	13	91	1	1	1	2	90	0	#NULL!	#NULL!		C	3	2	1	1	0	1	#NULL!	#NULL!		2015-07-02	50	2	155	#NULL!	1	3	30	0		0	0	0	#NULL!	#NULL!	#NULL!	#NULL!		0	0							1
1	12	1	406	1	1	1	2	90	0	#NULL!	#NULL!		A	1	1	1	1	0	1	#NULL!	#NULL!		2013-11-09	58	2	158	46	1	3	30	0		0	0	1	2	1	150	90	倍他乐克	0	1	高脂血症	立普妥	脑梗死	氯吡格雷			1
1	12	21	90	0.15	1	1	2	90	0	#NULL!	#NULL!	再出血，拒绝	C	3	2	1	0	1	0	2	1		2014-09-30	48	2	158	#NULL!	1	0	44	0		0	0	0	#NULL!	#NULL!	#NULL!	#NULL!		0	0							1
1	12	15	9	1	1	1	2	90	0	#NULL!	#NULL!		B	2	2	1	1	0	1	#NULL!	#NULL!		2014-07-04	60	1	165	#NULL!	1	3	22	0		0	2	1	5	1	140	90	代文	0	1	急性脑梗死	阿司匹林、波立维、立普妥					2
1	12	17	126	0.45	1	1	2	90	0	#NULL!	#NULL!	中断研究	C	3	2	1	0	1	1	#NULL!	#NULL!		2014-08-24	49	1	165	#NULL!	1	2	10	0		1	1	1	1	0	150	80		0	0							1
1	12	13	316	1	1	1	2	90	0	#NULL!	#NULL!		B	2	2	1	1	0	1	#NULL!	#NULL!		2014-04-18	42	1	168	#NULL!	1	4	30	1	阿莫西林	0	0	0	#NULL!	#NULL!	#NULL!	#NULL!		0	0							1
1	12	7	289	1	1	1	2	90	0	#NULL!	#NULL!		B	2	2	1	1	0	1	#NULL!	#NULL!		2013-12-30	49	1	168	#NULL!	1	2	0	0		0	2	1	2	0	#NULL!	#NULL!		0	0							1
1	12	18	225	1	1	1	2	90	0	#NULL!	#NULL!		C	3	2	1	1	0	1	#NULL!	#NULL!		2014-09-01	80	1	170	#NULL!	1	5	0	0		2	2	1	10	1	140	90	拜新同 1片 qd	0	1	脑梗死	立普妥 20mg qn	胆囊结石	无	结节性甲状腺、白内障	无	1
1	12	20	29	1	1	1	2	90	0	#NULL!	#NULL!		B	2	2	1	1	0	1	#NULL!	#NULL!		2014-09-24	53	1	170	#NULL!	1	1	30	0		0	2	1	2	#NULL!	#NULL!	#NULL!		0	1	乙型病毒性肝炎	无					1
1	3	7	287	1	1	1	2	90	0	#NULL!	#NULL!		B	2	2	1	1	0	1	#NULL!	#NULL!		2015-08-17	87	1	160	46.5	1	2	0	0		1	1	1	10	0	#NULL!	#NULL!	不详	0	1	2型糖尿病	无					1
1	11	3	349	1	1	1	2	90	0	#NULL!	#NULL!		B	2	2	1	1	0	1	#NULL!	#NULL!		2013-11-30	73	2	160	45	1	5	0	0		0	0	1	#NULL!	0	#NULL!	#NULL!		0	0							1
1	7	8	82	1	1	1	2	90	0	#NULL!	#NULL!		A	1	1	1	1	0	1	#NULL!	#NULL!		2015-02-06	82	1	170	52	1	3	5	0		0	0	2	#NULL!	#NULL!	#NULL!	#NULL!		0	1	脑梗死	阿司匹林					1
1	10	9	373	1	1	1	2	90	0	#NULL!	#NULL!		A	1	1	1	1	0	1	#NULL!	#NULL!		2015-11-27	52	1	170	50	1	6	0	0		0	1	1	6	2	#NULL!	#NULL!		0	0							1
1	10	13	354	1	1	1	2	90	0	#NULL!	#NULL!		A	1	1	1	1	0	1	#NULL!	#NULL!		2015-12-01	55	1	170	50	1	5	0	0		0	0	2	#NULL!	#NULL!	#NULL!	#NULL!		0	0							1
1	7	7	212	0.1	1	1	2	10	0	#NULL!	#NULL!	出血量大，再出血	C	3	2	1	0	1	0	1	2		2015-01-10	79	1	172	52	1	3	45	0		0	0	0	#NULL!	#NULL!	#NULL!	#NULL!		0	1	脑外伤	未服	白内障	未服			1
1	4	12	85	1	1	1	2	90	0	#NULL!	#NULL!		A	1	1	1	1	0	1	#NULL!	#NULL!		2015-05-27	88	2	148	44.5	1	5	0	0		0	0	1	3	0	135	85		0	1	冠心病	麝香保心丸	慢性肾炎	无			1
1	7	12	199	1	1	1	2	90	0	#NULL!	#NULL!		A	1	1	1	1	0	1	#NULL!	#NULL!		2015-12-02	84	2	148	45	1	1	20	0		0	0	1	8	1	#NULL!	#NULL!		0	0							1
1	4	10	17	1	1	1	2	90	0	#NULL!	#NULL!		C	3	2	1	1	0	1	#NULL!	#NULL!		2015-04-06	73	2	150	44	1	3	0	0		0	0	1	5	1	#NULL!	#NULL!	不详	0	0							1
1	4	8	410	1	1	1	2	90	0	#NULL!	#NULL!		A	1	1	1	1	0	1	#NULL!	#NULL!		2015-02-03	74	2	150	44	1	1	0	0		0	0	1	5	0	#NULL!	#NULL!	厄贝沙坦胶囊	0	0							1
1	4	18	48	1	1	1	2	90	0	#NULL!	#NULL!		A	1	1	1	1	0	1	#NULL!	#NULL!		2015-12-20	80	2	151	46	1	4	0	0		0	0	1	20	0	150	90	西尼地平片	0	1	2型糖尿病	优思灵（30/70）					1
1	11	29	358	1	1	1	2	90	0	#NULL!	#NULL!		A	1	1	1	1	0	1	#NULL!	#NULL!		2016-02-16	81	2	152	45.5	1	3	0	0		0	0	1	5	1	150	80	氨氯地平	0	0							1
1	9	2	402	1	1	1	2	90	0	#NULL!	#NULL!		B	2	2	1	1	0	1	#NULL!	#NULL!		2014-01-17	78	2	154	45	1	3	0	0		0	0	1	15	2	#NULL!	#NULL!		0	0							1
1	2	4	202	1	1	1	2	90	0	#NULL!	#NULL!		A	1	1	1	1	0	1	#NULL!	#NULL!		2014-02-21	73	2	155	50	1	4	0	0		0	0	0	#NULL!	0	#NULL!	#NULL!		0	1	糖尿病	格华止 0.5g tid	脑梗死	阿司匹林			1
1	3	20	286	1	1	1	2	90	0	#NULL!	#NULL!		B	2	2	1	1	0	1	#NULL!	#NULL!		2015-07-12	62	2	155	55	1	4	40	0		0	0	1	10	1	160	90	不详	0	0							1
1	3	5	14	1	1	1	2	90	0	#NULL!	#NULL!		A	1	1	1	1	0	1	#NULL!	#NULL!		2014-11-05	71	2	155	55	1	4	0	0		0	0	1	40	1	150	90	氨氯地平片	0	0							1
1	7	1	243	1	1	1	2	90	0	#NULL!	#NULL!		C	3	2	1	1	0	1	#NULL!	#NULL!		2013-12-10	60	2	155	55	1	1	30	0		0	0	1	5	0	#NULL!	#NULL!		0	1	中风 （类型不详）	无					1
1	7	14	259	1	1	1	2	90	0	#NULL!	#NULL!		A	1	1	1	1	0	1	#NULL!	#NULL!		2016-01-22	85	2	155	55	1	1	20	0		0	0	1	10	1	165	75	非洛地平缓释片	0	0							1
1	9	6	1	1	1	1	2	90	0	#NULL!	#NULL!		A	1	1	1	1	0	1	#NULL!	#NULL!		2014-12-16	65	2	155	49	1	3	0	0		0	0	1	3	1	160	90		0	0							1
1	11	16	135	1	1	1	2	90	0	#NULL!	#NULL!		A	1	1	1	1	0	1	#NULL!	#NULL!		2014-11-20	60	2	155	56	1	4	0	0		0	0	1	#NULL!	0	#NULL!	#NULL!		0	0							1
1	11	7	203	1	1	1	2	90	0	#NULL!	#NULL!		C	3	2	1	1	0	1	#NULL!	#NULL!		2014-02-19	40	2	155	55	1	4	0	0		0	0	1	#NULL!	0	#NULL!	#NULL!		0	0							1
1	11	1	285	1	1	1	2	90	0	#NULL!	#NULL!		C	3	2	1	1	0	1	#NULL!	#NULL!		2013-10-05	53	2	155	55	1	3	0	0		0	0	1	#NULL!	0	#NULL!	#NULL!		0	0							1
1	12	34	401	1	1	1	2	90	0	#NULL!	#NULL!		A	1	1	1	1	0	1	#NULL!	#NULL!		2015-07-12	66	2	155	55	1	4	0	0		0	0	1	10	1	#NULL!	#NULL!	倍他乐克	0	0							1
1	12	41	33	1	2	2	1	90	1	#NULL!	1	死亡（24h-10d）	C	3	2	1	0	1	0	2	7	脑疝致中枢性呼衰 心衰	2015-09-20	65	2	155	55	1	2	30	0		0	0	1	10	2	160	90	不详	0	0							1
1	12	42	380	1	1	1	2	90	0	#NULL!	#NULL!		B	2	2	1	1	0	1	#NULL!	#NULL!		2015-10-12	56	2	155	55	1	2	21	0		0	0	2	#NULL!	#NULL!	#NULL!	#NULL!		0	0							1
1	12	4	269	1	1	1	2	90	0	#NULL!	#NULL!		C	3	2	1	1	0	1	#NULL!	#NULL!		2013-12-14	74	2	155	54	1	2	15	0		0	0	1	2	1	140	90	拜新同	0	1	慢性胃炎	奥美拉唑					1
1	12	28	119	1	1	1	2	90	0	#NULL!	#NULL!		B	2	2	1	1	0	1	#NULL!	#NULL!		2015-01-21	57	2	155	54	1	2	0	0		0	0	1	3	1	150	100	拜新同、依那普利	0	1	冠心病	立普妥	抑郁状态	无	子宫肌瘤	无	1
1	14	5	312	1	1	1	2	90	0	#NULL!	#NULL!	提前出院，未完成临床试验全程观察	B	2	2	1	0	0	1	#NULL!	#NULL!		2014-12-18	52	1	155	55	1	4	33	0		0	1	1	10	0	#NULL!	#NULL!	无	0	0							1
1	14	13	26	1	1	1	2	90	0	#NULL!	#NULL!		A	1	1	1	1	0	1	#NULL!	#NULL!		2016-02-04	81	2	155	55	1	4	0	0		0	0	0	#NULL!	#NULL!	#NULL!	#NULL!		0	1	双眼白内障	无					1
1	14	8	108	1	1	1	2	90	0	#NULL!	#NULL!		C	3	2	1	1	0	1	#NULL!	#NULL!		2015-05-10	74	2	155	55	1	4	0	0		0	0	2	#NULL!	#NULL!	#NULL!	#NULL!		0	0							1
1	1	23	357	1	1	1	2	90	0	#NULL!	#NULL!		B	2	2	1	1	0	1	#NULL!	#NULL!		2015-10-16	62	2	155	54	1	4	0	0		0	0	1	5	0	#NULL!	#NULL!		0	0							1
1	10	4	383	1	1	1	2	90	0	#NULL!	#NULL!		C	3	2	1	1	0	1	#NULL!	#NULL!		2014-06-07	63	2	155	55	1	5	30	0		0	0	2	#NULL!	#NULL!	#NULL!	#NULL!		0	0							1
1	10	21	69	1	1	1	2	90	0	#NULL!	#NULL!		B	2	2	1	1	0	1	#NULL!	#NULL!		2016-01-08	65	2	155	55	2	3	30	0		0	0	2	#NULL!	#NULL!	#NULL!	#NULL!		0	0							1
1	10	6	55	1	1	1	2	90	0	#NULL!	#NULL!		B	2	2	1	1	0	1	#NULL!	#NULL!		2015-04-06	63	2	155	55	1	3	0	0		0	0	1	1	2	180	#NULL!		0	1	气管不好		头外伤史				1
1	10	26	341	1	1	1	2	90	0	#NULL!	#NULL!	失访	C	3	2	1	1	1	0	3	6		2015-07-18	55	2	155	55	1	2	30	0		0	0	0	#NULL!	#NULL!	#NULL!	#NULL!		0	0							1
1	10	17	219	1	1	1	2	90	0	#NULL!	#NULL!		B	2	2	1	1	0	1	#NULL!	#NULL!		2015-12-12	70	2	155	55	1	2	0	0		0	1	1	1	0	#NULL!	#NULL!		0	1	右小腿截肢手术	无					1
1	10	5	106	1	1	1	2	90	0	#NULL!	#NULL!		A	1	1	1	1	0	1	#NULL!	#NULL!		2014-09-14	53	2	155	55	1	1	30	0		0	0	1	3	0	150	90		0	1	肺结核		小儿麻痹				1
1	4	1	346	1	1	1	2	90	0	#NULL!	#NULL!		A	1	1	1	1	0	1	#NULL!	#NULL!		2013-12-01	49	1	156	52	1	6	0	0		0	0	2	#NULL!	#NULL!	#NULL!	#NULL!		0	0							1
1	4	32	177	1	1	1	2	90	0	#NULL!	#NULL!		C	3	2	1	1	0	1	#NULL!	#NULL!		2016-04-02	71	2	156	52	1	1	0	0		0	0	0	#NULL!	#NULL!	#NULL!	#NULL!		0	1	脑出血						1
1	9	19	40	1	1	1	2	90	0	#NULL!	#NULL!		C	3	2	1	1	0	1	#NULL!	#NULL!		2016-04-04	62	2	156	48.4	1	1	0	0		0	0	1	#NULL!	1	125	75	圣通平	0	0							1
1	11	35	104	1	1	1	2	90	0	#NULL!	#NULL!		B	2	2	1	1	0	1	#NULL!	#NULL!		2015-12-24	81	2	156	51.5	1	5	0	0		0	0	2	#NULL!	#NULL!	#NULL!	#NULL!		0	1	先天性心脏病（房缺）						1
1	11	24	388	1	1	1	2	90	0	#NULL!	#NULL!		B	2	2	1	1	0	1	#NULL!	#NULL!		2015-03-12	88	2	156	50	1	0	40	0		0	0	1	30	1	160	90	氨氯地平	0	1	糖尿病	拜唐苹 50mg Tid	冠心病	阿托伐他汀 10mg qh			1
1	7	21	19	1	1	1	2	90	0	#NULL!	#NULL!		B	2	2	1	1	0	1	#NULL!	#NULL!		2016-03-15	79	2	157	48.1	1	2	0	0		0	0	1	1	0	#NULL!	#NULL!	厄贝沙坦分散片	0	0							1
1	12	36	99	1	1	1	2	90	0	#NULL!	#NULL!		C	3	2	1	1	0	1	#NULL!	#NULL!		2015-07-24	43	2	158	49	1	4	0	0		0	0	1	8	2	160	90	不详	0	0							1
1	1	15	334	1	1	1	2	90	0	#NULL!	#NULL!		B	2	2	1	1	0	1	#NULL!	#NULL!		2016-05-13	63	2	158	58	1	6	0	0		0	0	0	#NULL!	#NULL!	#NULL!	#NULL!		0	0							1
1	6	20	165	1	1	1	2	90	0	#NULL!	#NULL!		C	3	2	1	1	0	1	#NULL!	#NULL!		2015-12-13	72	2	158	50	1	2	30	0		0	0	1	2	0	#NULL!	#NULL!	不详	0	0							1
1	10	3	198	1	1	1	2	90	0	#NULL!	#NULL!		C	3	2	1	1	0	1	#NULL!	#NULL!		2015-07-03	59	2	158	55	1	4	0	0		0	0	1	10	#NULL!	#NULL!	#NULL!		0	0							1
1	10	15	221	1	1	1	2	90	0	#NULL!	#NULL!		B	2	2	1	1	0	1	#NULL!	#NULL!		2015-07-03	59	2	159	60	1	4	0	0		1	1	1	10	1	#NULL!	#NULL!		0	0							1
1	2	17	93	1	1	1	2	90	0	#NULL!	#NULL!		A	1	1	1	1	0	1	#NULL!	#NULL!		2015-08-12	62	2	160	60	1	4	15	0		0	0	1	5	0	#NULL!	#NULL!		0	1	糖尿病	不详					1
1	2	20	282	1	1	1	2	90	0	#NULL!	#NULL!		A	1	1	1	1	0	1	#NULL!	#NULL!		2015-10-23	52	2	160	60	1	4	0	0		0	0	0	#NULL!	#NULL!	#NULL!	#NULL!		0	#NULL!							1
1	2	6	390	1	1	1	2	90	0	#NULL!	#NULL!		C	3	2	1	1	0	1	#NULL!	#NULL!		2014-06-03	83	1	160	50	1	4	0	0		0	2	1	2	0	#NULL!	#NULL!		0	1	慢性阻塞性肺疾病	无	腹股沟斜疝	无			1
1	2	28	24	1	1	1	2	90	0	#NULL!	#NULL!		B	2	2	1	1	0	1	#NULL!	#NULL!		2016-02-23	64	2	160	58	1	2	0	0		0	0	2	#NULL!	#NULL!	#NULL!	#NULL!		0	0							1
1	11	25	189	1	1	1	2	90	0	#NULL!	#NULL!		C	3	2	1	1	0	1	#NULL!	#NULL!		2016-01-29	53	2	160	56	1	6	0	0		1	1	1	3	0	160	90	不详	0	0							1
1	11	20	340	1	1	1	2	90	0	#NULL!	#NULL!		A	1	1	1	1	0	1	#NULL!	#NULL!		2015-01-28	77	2	160	50	1	5	0	0		0	0	1	20	1	160	90	氨氯地平	0	0							1
1	11	27	265	1	1	1	2	90	0	#NULL!	#NULL!		A	1	1	1	1	0	1	#NULL!	#NULL!		2016-02-06	74	1	160	56.2	1	4	30	0		2	1	1	30	2	160	90	不详	0	0							1
1	11	8	72	1	1	1	2	90	0	#NULL!	#NULL!		B	2	2	1	1	0	1	#NULL!	#NULL!		2014-05-01	64	1	160	50	1	4	10	0		1	1	1	#NULL!	0	#NULL!	#NULL!		0	1	慢性支气管炎	无					1
1	11	14	79	1	1	1	2	90	0	#NULL!	#NULL!		C	3	2	1	1	0	1	#NULL!	#NULL!		2014-09-17	65	1	160	60	1	3	15	0		1	1	1	#NULL!	0	#NULL!	#NULL!		0	0							1
1	11	34	328	1	1	1	2	90	0	#NULL!	#NULL!		B	2	2	1	1	0	1	#NULL!	#NULL!		2015-12-23	57	2	160	55.6	1	3	0	0		0	1	1	10	2	160	90	不详	0	0							1
1	11	28	240	1	1	1	2	90	0	#NULL!	#NULL!		B	2	2	1	1	0	1	#NULL!	#NULL!		2015-06-19	58	2	160	56	1	1	0	0		0	0	1	5	1	160	90	伊泰青、复方罗布麻	0	0							1
1	13	4	279	1	1	1	2	90	0	#NULL!	#NULL!		A	1	1	1	1	0	1	#NULL!	#NULL!		2015-07-17	50	1	160	58.5	1	5	0	0		1	1	0	#NULL!	#NULL!	#NULL!	#NULL!		0	1	胃溃疡						1
1	1	16	264	1	1	1	2	90	0	#NULL!	#NULL!		A	1	1	1	1	0	1	#NULL!	#NULL!		2015-08-09	61	2	160	60	1	6	0	0		0	0	1	20	0	#NULL!	#NULL!		0	0							1
1	10	20	175	1	1	1	2	90	0	#NULL!	#NULL!		A	1	1	1	1	0	1	#NULL!	#NULL!		2015-07-11	81	2	160	50	1	5	30	0		0	0	1	1	0	160	90	不详	0	0							1
1	10	23	385	1	1	1	2	90	0	#NULL!	#NULL!		C	3	2	1	1	0	1	#NULL!	#NULL!		2015-07-16	75	2	160	61	1	5	30	0		1	1	1	20	1	160	90	不详	0	0							1
1	10	8	266	1	1	1	2	9	0	#NULL!	#NULL!	失访	C	3	2	1	1	1	0	3	6		2015-06-15	53	1	160	60	1	5	0	0		0	1	1	2	0	#NULL!	#NULL!	不详	0	0							1
1	10	33	352	1	1	1	2	90	0	#NULL!	#NULL!		A	1	1	1	1	0	1	#NULL!	#NULL!		2015-07-30	53	2	160	50	1	4	0	0		0	0	1	30	2	#NULL!	#NULL!		0	1	子宫肌瘤	切除					1
1	10	12	234	1	1	1	2	90	0	#NULL!	#NULL!		B	2	2	1	1	0	1	#NULL!	#NULL!		2015-06-30	53	2	160	50	1	4	0	0		0	0	1	3	0	#NULL!	#NULL!		0	0							1
1	10	34	196	1	1	1	2	90	0	#NULL!	#NULL!		C	3	2	1	1	0	1	#NULL!	#NULL!		2015-07-31	47	2	160	50	1	4	0	0		0	0	2	#NULL!	#NULL!	#NULL!	#NULL!		0	0							1
1	10	36	270	1	1	1	2	90	0	#NULL!	#NULL!		B	2	2	1	1	0	1	#NULL!	#NULL!		2015-08-07	80	2	160	50	1	4	0	0		0	0	2	#NULL!	#NULL!	#NULL!	#NULL!		0	0							1
1	10	1	292	1	1	1	2	90	0	#NULL!	#NULL!		B	2	2	1	1	0	1	#NULL!	#NULL!		2014-01-17	77	2	160	58.5	1	4	0	0		0	0	1	20	1	160	90		0	1	阑尾炎						1
1	10	6	325	1	1	1	2	90	0	#NULL!	#NULL!		C	3	2	1	1	0	1	#NULL!	#NULL!		2015-07-02	50	2	160	50	1	3	30	0		1	1	1	5	1	160	90	不详	0	0							1
1	10	11	56	1	1	1	2	90	0	#NULL!	#NULL!		B	2	2	1	1	0	1	#NULL!	#NULL!		2015-06-30	42	2	160	60	1	3	0	0		0	0	2	#NULL!	#NULL!	#NULL!	#NULL!		0	0							1
1	10	7	204	1	1	1	2	90	0	#NULL!	#NULL!		C	3	2	1	1	0	1	#NULL!	#NULL!		2015-11-24	73	2	160	50	1	3	0	0		0	0	2	#NULL!	#NULL!	#NULL!	#NULL!		0	0							1
1	7	9	319	1	1	1	2	90	0	#NULL!	#NULL!		C	3	2	1	1	0	1	#NULL!	#NULL!		2015-03-26	64	1	161	50	1	3	0	0		0	1	1	4	0	150	80	不详	0	0							1
1	2	8	71	1	1	1	1	31	1	#NULL!	#NULL!	病情重，脑疝,死亡（10d-90d）	A	1	1	1	1	0	0	3	2	脑疝、电解质紊乱	2015-01-03	62	1	162	60	1	3	0	0		0	0	1	1	0	#NULL!	#NULL!		0	0							1
1	5	2	169	1	1	1	2	90	0	#NULL!	#NULL!		A	1	1	1	1	0	1	#NULL!	#NULL!		2015-06-02	47	2	162	62.5	1	6	0	0		0	0	2	#NULL!	#NULL!	#NULL!	#NULL!		0	1	脑出血						1
1	11	2	80	1	1	1	2	90	0	#NULL!	#NULL!		C	3	2	1	1	0	1	#NULL!	#NULL!		2013-11-21	57	1	162	61	1	4	10	0		0	1	1	#NULL!	#NULL!	#NULL!	#NULL!		0	0							1
1	13	8	8	1	1	1	2	90	0	#NULL!	#NULL!		A	1	1	1	1	0	1	#NULL!	#NULL!		2015-11-27	48	2	162	50	1	0	60	0		0	0	2	#NULL!	#NULL!	#NULL!	#NULL!		0	0							1
1	9	12	89	1	1	1	2	90	0	#NULL!	#NULL!		A	1	1	1	1	0	1	#NULL!	#NULL!		2015-01-30	59	2	163	50	1	4	0	0		0	0	1	3	0	#NULL!	#NULL!		0	0							1
1	9	13	353	1	1	1	2	90	0	#NULL!	#NULL!		B	2	2	1	1	0	1	#NULL!	#NULL!		2015-02-10	64	2	163	50	1	0	30	0		0	0	0	#NULL!	#NULL!	#NULL!	#NULL!		0	0							1
1	2	30	59	1	1	1	2	90	0	#NULL!	#NULL!		A	1	1	1	1	0	1	#NULL!	#NULL!		2016-04-12	63	1	165	65	1	6	0	0		0	1	1	1	1	#NULL!	#NULL!	硝苯地平、倍他乐克	0	1	脑梗死	阿司匹林、普伐他汀					1
1	4	23	131	1	1	1	2	90	0	#NULL!	#NULL!		A	1	1	1	1	0	1	#NULL!	#NULL!		2016-02-15	78	1	165	65	1	6	0	0		0	1	1	10	0	130	75		0	1	慢性支气管炎	氨茶碱片					1
1	4	16	94	1	1	1	2	90	0	#NULL!	#NULL!		A	1	1	1	1	0	1	#NULL!	#NULL!		2015-11-02	45	1	165	65	1	5	0	0		1	1	1	2	1	135	80	厄贝沙坦胶囊	0	0							1
1	4	6	345	1	1	1	2	90	0	#NULL!	#NULL!		B	2	2	1	1	0	1	#NULL!	#NULL!		2014-10-15	83	1	165	62	1	5	0	0		2	2	1	11	1	135	85	厄贝沙坦胶囊	0	0							1
1	4	14	333	1	1	1	2	90	0	#NULL!	#NULL!		B	2	2	1	1	0	1	#NULL!	#NULL!		2015-09-30	69	1	165	63	1	3	0	1	青霉素	0	0	1	6	0	160	90	不详	0	0							1
1	4	4	256	1	1	1	2	90	0	#NULL!	#NULL!		B	2	2	1	1	0	1	#NULL!	#NULL!		2014-09-08	68	1	165	55.5	1	2	0	0		0	1	1	1	0	150	85	无	0	0							1
1	4	31	344	1	1	1	2	90	0	#NULL!	#NULL!		C	3	2	1	1	0	1	#NULL!	#NULL!		2016-02-24	45	1	165	61	1	2	0	0		1	1	0	#NULL!	#NULL!	#NULL!	#NULL!		0	0							1
1	4	9	142	1	1	1	2	90	0	#NULL!	#NULL!		B	2	2	1	1	0	1	#NULL!	#NULL!		2015-03-19	67	1	165	60	1	2	0	0		0	0	1	7	1	155	95		0	0							1
1	4	20	124	1	1	1	2	90	0	#NULL!	#NULL!		C	3	2	1	1	0	1	#NULL!	#NULL!		2015-12-24	54	1	165	60	1	2	0	0		1	1	2	#NULL!	#NULL!	#NULL!	#NULL!		0	1	慢性支气管炎						1
1	4	33	258	1	1	1	2	90	0	#NULL!	#NULL!		B	2	2	1	1	0	1	#NULL!	#NULL!		2016-05-06	48	1	165	60	1	1	0	0		1	0	1	1	0	140	85	不详	0	1	偏头痛						1
1	9	20	249	1	1	1	2	90	0	#NULL!	#NULL!		A	1	1	1	1	0	1	#NULL!	#NULL!		2016-04-10	50	1	165	65	1	4	0	0		0	0	1	2	0	#NULL!	#NULL!		0	0							1
1	9	4	2	1	1	1	2	90	0	#NULL!	#NULL!		B	2	2	1	1	0	1	#NULL!	#NULL!		2014-11-28	76	1	165	60	1	3	0	0		0	0	1	10	1	#NULL!	#NULL!	不详	0	1	脑梗塞	不详	慢性支气管炎	不详			1
1	11	18	361	1	1	1	2	90	0	#NULL!	#NULL!		B	2	2	1	1	0	1	#NULL!	#NULL!		2015-01-03	70	1	165	60	1	6	0	0		1	2	1	10	1	160	90	氨氯地平	0	0							1
1	11	19	313	1	1	1	2	90	0	#NULL!	#NULL!		A	1	1	1	1	0	1	#NULL!	#NULL!		2015-01-12	54	1	165	60.5	1	5	0	0		1	1	1	10	2	160	90		0	0							1
1	12	10	129	1	1	1	2	90	0	#NULL!	#NULL!		B	2	2	1	1	0	1	#NULL!	#NULL!		2014-02-13	51	1	165	60	1	5	30	1	磺胺类	0	0	1	5	0	#NULL!	#NULL!		0	1	鼻炎	无	打鼾	无	蚕豆病	无	1
1	10	11	371	1	1	1	2	90	0	#NULL!	#NULL!		B	2	2	1	1	0	1	#NULL!	#NULL!		2015-11-27	40	2	165	55	1	6	0	0		0	0	0	#NULL!	#NULL!	#NULL!	#NULL!		0	0							1
1	10	20	32	1	1	1	2	90	0	#NULL!	#NULL!		A	1	1	1	1	0	1	#NULL!	#NULL!		2016-01-05	75	1	165	60	1	5	0	0		0	1	1	20	1	145	85	不详	0	0							1
1	9	18	52	1	1	1	2	90	0	#NULL!	#NULL!		A	1	1	1	1	0	1	#NULL!	#NULL!		2016-03-20	78	2	166	60	1	3	0	0		0	0	1	20	1	180	100	不详	0	1	高血压病	不详					1
1	10	4	185	1	1	1	2	90	0	#NULL!	#NULL!		B	2	2	1	1	0	1	#NULL!	#NULL!		2015-11-20	74	2	166	60	1	2	0	1	青霉素	0	1	1	1	1	145	90		0	0							1
1	3	8	205	1	1	1	2	90	0	#NULL!	#NULL!		B	2	2	1	1	0	1	#NULL!	#NULL!		2015-07-10	50	1	167	62	1	2	0	0		0	0	1	4	1	#NULL!	#NULL!	不详	0	1	脊髓灰质炎	无					1
1	4	5	210	1	1	1	2	90	0	#NULL!	#NULL!		A	1	1	1	1	0	1	#NULL!	#NULL!		2014-10-14	43	1	167	59	1	6	0	0		0	0	1	5	0	#NULL!	#NULL!	无	0	0							1
1	4	21	201	1	1	1	2	90	0	#NULL!	#NULL!		B	2	2	1	1	0	1	#NULL!	#NULL!		2016-01-18	63	1	167	62	1	4	0	0		0	0	1	10	1	140	80	厄贝沙坦胶囊	0	1	2型糖尿病	二甲双胍（格华止）					1
1	4	24	197	1	1	1	2	90	0	#NULL!	#NULL!		B	2	2	1	1	0	1	#NULL!	#NULL!		2016-02-18	65	1	167	60	1	4	0	0		0	0	0	#NULL!	#NULL!	#NULL!	#NULL!		0	1	慢性胃炎		老年性痴呆				1
1	4	13	60	1	1	1	2	90	0	#NULL!	#NULL!		B	2	2	1	1	0	1	#NULL!	#NULL!		2015-09-27	64	1	167	65	1	1	0	0		0	0	1	2	1	140	90	坎地沙坦酯片	0	1	继发性癫痫	丙戍酸钠片					1
1	11	23	152	1	1	1	2	90	0	#NULL!	#NULL!		B	2	2	1	1	0	1	#NULL!	#NULL!		2015-02-20	49	1	167	65.5	1	6	0	0		0	1	1	3	1	170	90	氨氯地平	0	0							1
1	11	17	278	1	1	1	2	90	0	#NULL!	#NULL!		A	1	1	1	1	0	1	#NULL!	#NULL!		2014-12-22	61	1	167	60	1	5	20	0		1	1	1	5	0	160	90	不详	0	1	慢性支气管炎	无					1
1	12	6	215	1	1	1	2	90	0	#NULL!	#NULL!		A	1	1	1	1	0	1	#NULL!	#NULL!		2013-12-20	46	1	167	54.5	1	4	10	0		1	1	0	#NULL!	#NULL!	#NULL!	#NULL!		0	1	乙型病毒性肝炎	无					1
1	12	31	68	1	1	1	2	90	0	#NULL!	#NULL!		A	1	1	1	1	0	1	#NULL!	#NULL!		2015-04-28	66	1	167	62	1	4	0	0		0	0	1	10	0	160	90	不详	0	1	血管性痴呆	安理申					1
1	4	17	145	1	1	1	2	90	0	#NULL!	#NULL!		C	3	2	1	1	0	1	#NULL!	#NULL!		2015-11-03	63	1	168	60	1	5	0	0		2	1	1	5	1	150	95	厄贝沙坦胶囊	0	1	下肢静脉曲张		冠心病				1
1	4	7	38	1	1	1	2	90	0	#NULL!	#NULL!		C	3	2	1	1	0	1	#NULL!	#NULL!		2014-11-28	57	1	168	62	1	2	0	0		1	1	1	1	0	160	90	不详	0	0							1
1	11	30	184	1	1	1	2	90	0	#NULL!	#NULL!		A	1	1	1	1	0	1	#NULL!	#NULL!		2015-08-31	73	1	168	65	1	6	0	0		2	2	1	10	1	140	90	氨氯地平	0	1	高血压	氨氯地平					1
1	11	36	156	1	1	1	2	90	0	#NULL!	#NULL!		C	3	2	1	1	0	1	#NULL!	#NULL!		2016-01-17	66	1	168	65	1	3	30	0		1	1	1	#NULL!	0	150	90	不详	0	0							1
1	12	3	253	1	1	1	2	90	0	#NULL!	#NULL!		B	2	2	1	1	0	1	#NULL!	#NULL!		2013-12-10	67	1	168	60	1	2	0	0		0	0	1	10	1	150	80	氨氯地平（施慧达）	0	0							1
1	13	11	277	1	1	1	2	10	0	#NULL!	#NULL!	受试者要求退出	B	2	2	1	0	1	0	2	5		2015-08-13	70	2	168	59	1	3	0	0		0	0	1	20	2	#NULL!	#NULL!	不详	0	1	脑梗死	无	阑尾炎	手术	胃溃疡	胃大部切除	1
1	1	2	378	1	1	1	2	90	0	#NULL!	#NULL!		A	1	1	1	1	0	1	#NULL!	#NULL!		2015-03-20	77	1	168	63.5	1	3	0	0		0	0	1	3	0	#NULL!	#NULL!		0	1	2型糖尿病	诺和锐30					1
1	6	2	20	1	1	1	2	90	0	#NULL!	#NULL!		C	3	2	1	1	0	1	#NULL!	#NULL!		2015-08-18	60	1	168	63	1	2	0	0		0	0	0	#NULL!	#NULL!	#NULL!	#NULL!		0	1	糖尿病						1
1	6	4	218	1	1	1	2	90	0	#NULL!	#NULL!		A	1	1	1	1	0	1	#NULL!	#NULL!		2015-08-20	45	1	168	60	1	1	0	0		2	0	1	5	1	145	90	硝苯地平	0	0							1
1	10	10	3	0	1	1	2	90	0	#NULL!	#NULL!	受试者要求退出	A	1	1	1	0	1	0	2	5		2015-06-18	63	1	168	65	1	6	0	0		2	2	1	9	2	175	105	硝苯地平	0	1	不详						1
1	1	12	140	1	1	1	2	90	0	#NULL!	#NULL!		B	2	2	1	1	0	1	#NULL!	#NULL!		2016-03-30	83	1	169	68	1	3	0	0		0	0	1	20	2	#NULL!	#NULL!		0	0							1
1	2	16	414	1	1	1	2	90	0	#NULL!	#NULL!	超时间窗，剔除	C	3	2	1	0	0	1	#NULL!	#NULL!		2015-04-21	55	1	170	63	1	9	25	0		1	1	1	7	2	#NULL!	#NULL!	不详	0	0							1
1	2	36	76	1	1	1	2	90	0	#NULL!	#NULL!		B	2	2	1	1	0	1	#NULL!	#NULL!		2015-08-05	66	1	170	63	1	3	10	0		0	1	0	#NULL!	#NULL!	#NULL!	#NULL!		0	0							1
1	2	22	44	1	1	1	2	90	0	#NULL!	#NULL!		B	2	2	1	1	0	1	#NULL!	#NULL!		2015-01-12	66	1	170	63	1	2	30	0		1	1	1	5	1	#NULL!	#NULL!	硝苯地平	0	0							2
1	2	15	231	1	1	1	2	90	0	#NULL!	#NULL!		B	2	2	1	1	0	1	#NULL!	#NULL!		2015-05-02	47	1	170	65	1	2	10	0		0	1	1	5	0	#NULL!	#NULL!		0	0							1
1	3	1	251	0.45	1	1	2	5	0	#NULL!	#NULL!	受试者要求出院并退出	A	1	1	1	0	1	0	2	5		2014-01-17	51	1	170	60	2	3	0	0		1	0	2	#NULL!	#NULL!	#NULL!	#NULL!		0	0							1
1	3	4	63	1	1	1	2	5	0	#NULL!	#NULL!	自动出院,未吃完药，缺第10天随访	B	2	2	1	0	1	0	2	7		2015-10-08	84	1	170	65	1	2	1	0		2	2	1	5	0	150	85	不详	0	0							1
1	4	15	105	1	1	1	2	90	0	#NULL!	#NULL!		C	3	2	1	1	0	1	#NULL!	#NULL!		2015-10-26	66	1	170	61	1	5	0	0		2	2	1	10	1	145	85	厄贝沙坦胶囊	0	0							1
1	4	3	393	1	1	1	2	90	0	#NULL!	#NULL!		C	3	2	1	1	0	1	#NULL!	#NULL!		2014-08-10	82	1	170	56	1	5	0	0		0	1	1	3	1	140	80	络活喜 5mg qd	0	1	直肠癌	手术治疗	慢性阻塞性肺疾病				1
1	7	15	321	1	1	1	2	90	0	#NULL!	#NULL!		B	2	2	1	1	0	1	#NULL!	#NULL!		2016-02-05	41	1	170	63	1	3	0	0		1	1	1	3	0	160	90	不详	0	0							1
1	7	4	220	1	1	1	2	90	0	#NULL!	#NULL!		B	2	2	1	1	0	1	#NULL!	#NULL!		2014-01-21	51	1	170	66	1	2	0	0		1	1	1	3	0	#NULL!	#NULL!		0	0							1
1	9	7	330	1	1	1	2	90	0	#NULL!	#NULL!		A	1	1	1	1	0	1	#NULL!	#NULL!		2014-12-22	31	1	170	60	1	5	0	0		0	0	2	#NULL!	#NULL!	#NULL!	#NULL!		0	0							1
1	9	8	36	1	1	1	2	90	0	#NULL!	#NULL!		B	2	2	1	1	0	1	#NULL!	#NULL!		2014-12-24	76	1	170	62	1	5	0	0		1	0	1	3	1	#NULL!	#NULL!		0	0							1
1	9	17	166	1	1	1	2	90	0	#NULL!	#NULL!		C	3	2	1	1	0	1	#NULL!	#NULL!		2016-02-19	77	1	170	58.5	1	3	0	0		0	0	1	10	0	#NULL!	#NULL!		0	0							1
1	9	10	308	1	1	1	2	90	0	#NULL!	#NULL!		B	2	2	1	1	0	1	#NULL!	#NULL!		2015-01-09	73	1	170	62	1	2	0	0		0	0	2	#NULL!	#NULL!	#NULL!	#NULL!		0	0							1
1	9	9	281	1	1	1	2	90	0	#NULL!	#NULL!		C	3	2	1	1	0	1	#NULL!	#NULL!		2015-01-07	70	1	170	65	1	1	30	0		0	0	2	#NULL!	#NULL!	#NULL!	#NULL!		0	0							1
1	9	3	355	1	1	1	1	8	1	#NULL!	#NULL!	死亡（24h-10d）	C	3	2	1	0	1	1	2	2		2014-03-11	84	1	170	63	1	1	30	0		0	1	2	#NULL!	#NULL!	#NULL!	#NULL!		0	0							1
1	11	15	200	1	1	1	2	90	0	#NULL!	#NULL!		B	2	2	1	1	0	1	#NULL!	#NULL!		2014-11-03	67	1	170	60	1	5	0	0		0	1	1	#NULL!	0	#NULL!	#NULL!		0	0							1
1	11	16	22	1	1	1	2	90	0	#NULL!	#NULL!		C	3	2	1	1	0	1	#NULL!	#NULL!		2016-04-08	73	1	170	65	1	2	0	0		1	1	0	#NULL!	#NULL!	#NULL!	#NULL!		0	0							1
1	12	33	144	1	1	1	2	90	0	#NULL!	#NULL!		B	2	2	1	1	0	1	#NULL!	#NULL!		2015-06-09	64	1	170	63	1	4	0	0		0	1	1	10	1	150	90	厄贝沙坦	0	1	糖尿病	阿卡波糖					1
1	12	38	54	1	1	1	2	90	0	#NULL!	#NULL!		C	3	2	1	1	0	1	#NULL!	#NULL!		2015-08-20	57	1	170	63	1	4	0	0		1	1	2	#NULL!	#NULL!	#NULL!	#NULL!		0	0							1
1	12	30	348	1	1	1	1	13	1	#NULL!	7	死亡（10d-90d）	A	1	1	1	1	0	1	#NULL!	#NULL!	多器官衰竭	2015-04-23	71	1	170	63	1	4	0	0		0	0	1	10	1	#NULL!	#NULL!	代文 络活喜	0	1	冠心病	复方丹参片					1
1	12	23	45	1	1	1	2	90	0	#NULL!	#NULL!		C	3	2	1	1	0	1	#NULL!	#NULL!		2014-11-16	52	1	170	63	1	2	52	0		0	0	1	1	0	#NULL!	#NULL!		0	1	脑梗死	阿司匹林 立普妥 高舒达					1
1	12	37	100	1	1	1	2	90	0	#NULL!	#NULL!		A	1	1	1	1	0	1	#NULL!	#NULL!		2015-08-26	62	1	170	63	1	2	0	0		0	1	1	3	1	186	110	苯磺酸氨氯地平、厄贝沙坦、压氏达	0	0							1
1	12	27	53	1	1	1	2	90	0	#NULL!	#NULL!		B	2	2	1	1	0	1	#NULL!	#NULL!		2015-01-13	74	1	170	63	1	1	50	0		0	1	1	10	0	#NULL!	#NULL!		0	0							1
1	13	14	398	0.1	1	1	2	90	0	#NULL!	#NULL!	患者拒绝继续服药	C	3	2	1	0	1	0	2	5		2015-09-05	61	1	170	60	1	5	0	0		0	0	0	#NULL!	#NULL!	#NULL!	#NULL!		0	1	痛风	无					1
1	13	15	255	1	1	1	2	90	0	#NULL!	#NULL!		B	2	2	1	1	0	1	#NULL!	#NULL!		2015-11-03	64	1	170	60	1	3	0	0		2	2	0	#NULL!	#NULL!	#NULL!	#NULL!		0	1	1999年急性阑尾炎	保守治疗，用药不详					1
1	13	7	7	1	1	1	2	90	0	#NULL!	#NULL!		C	3	2	1	1	0	1	#NULL!	#NULL!		2015-10-31	52	1	170	60	1	1	0	0		1	1	0	#NULL!	#NULL!	#NULL!	#NULL!		0	1	肾结石	无	血吸虫病	无			1
1	14	14	113	0.1	1	1	2	90	0	#NULL!	#NULL!	严重不良事件：24h后血肿扩大转外科治疗，失访	C	3	2	1	0	1	0	2	2		2016-02-17	76	1	170	63	1	3	0	0		1	1	1	4	0	145	75	无	0	1	斜疝	无					1
1	14	10	261	1	1	1	2	90	0	#NULL!	#NULL!		A	1	1	1	1	0	1	#NULL!	#NULL!		2015-11-01	64	1	170	60	1	2	15	0		1	1	0	#NULL!	#NULL!	#NULL!	#NULL!		0	1	糖尿病	不详	痛风	不详			1
1	14	9	10	1	1	1	2	90	0	#NULL!	#NULL!		B	2	2	1	1	0	1	#NULL!	#NULL!		2015-10-16	60	1	170	63	1	2	0	0		0	1	2	#NULL!	#NULL!	#NULL!	#NULL!		0	0							1
1	14	2	396	1	1	1	2	90	0	#NULL!	#NULL!		C	3	2	1	1	0	1	#NULL!	#NULL!		2014-12-06	54	1	170	63	1	0	20	1	帕拉米松	0	1	1	10	1	160	100	波依定 5mg qd	0	1	小儿麻痹	无					1
1	1	7	263	1	1	1	2	90	0	#NULL!	#NULL!		A	1	1	1	1	0	1	#NULL!	#NULL!		2016-01-30	94	1	170	60	1	4	0	0		0	1	1	2	0	170	110		0	0							1
1	1	19	404	1	1	1	2	90	0	#NULL!	#NULL!		C	3	2	1	1	0	1	#NULL!	#NULL!		2015-09-02	64	1	170	63	1	4	0	0		1	1	0	#NULL!	#NULL!	#NULL!	#NULL!		0	0							1
1	1	13	134	1	1	1	2	90	0	#NULL!	#NULL!		C	3	2	1	1	0	1	#NULL!	#NULL!		2015-04-19	63	1	170	68	1	2	0	0		0	0	1	4	2	#NULL!	#NULL!		0	0							1
1	1	3	155	1	1	1	2	90	0	#NULL!	#NULL!		C	3	2	1	1	0	1	#NULL!	#NULL!		2015-03-22	70	1	170	63	1	1	0	0		2	2	0	#NULL!	#NULL!	#NULL!	#NULL!		0	1	脑梗死	脑心通					1
1	6	5	376	1	1	1	2	90	0	#NULL!	#NULL!		B	2	2	1	1	0	1	#NULL!	#NULL!		2015-06-23	60	1	170	62	1	3	0	0		0	0	0	#NULL!	#NULL!	#NULL!	#NULL!		0	#NULL!							1
1	10	27	130	1	1	1	2	90	0	#NULL!	#NULL!		A	1	1	1	1	0	1	#NULL!	#NULL!		2015-07-21	48	1	170	60	1	6	0	0		0	0	1	10	0	#NULL!	#NULL!		0	0							1
1	10	28	188	1	1	1	2	90	0	#NULL!	#NULL!		B	2	2	1	1	0	1	#NULL!	#NULL!		2015-07-25	64	1	170	60	2	5	0	0		0	0	2	#NULL!	#NULL!	#NULL!	#NULL!		0	0							1
1	10	3	301	1	1	1	2	90	0	#NULL!	#NULL!		A	1	1	1	1	0	1	#NULL!	#NULL!		2014-04-11	59	1	170	65	1	4	0	0		1	2	1	10	1	#NULL!	#NULL!	马来酸依那普利	0	#NULL!							1
1	10	2	267	1	1	1	2	90	0	#NULL!	#NULL!		C	3	2	1	1	0	1	#NULL!	#NULL!		2014-01-22	79	1	170	63	1	4	0	0		1	1	1	10	2	#NULL!	#NULL!		0	1	头晕头痛	止痛片					1
1	10	16	288	1	1	1	2	90	0	#NULL!	#NULL!		B	2	2	1	1	0	1	#NULL!	#NULL!		2015-12-11	45	1	170	63	1	3	0	0		2	2	0	#NULL!	#NULL!	#NULL!	#NULL!		0	0							1
1	9	15	248	1	1	1	2	90	0	#NULL!	#NULL!		B	2	2	1	1	0	1	#NULL!	#NULL!		2015-12-03	59	1	171	68	1	5	0	0		0	0	1	#NULL!	0	165	95		0	0							1
1	1	16	257	1	1	1	2	90	0	#NULL!	#NULL!		C	3	2	1	1	0	1	#NULL!	#NULL!		2016-05-19	59	1	171	67.5	1	2	0	0		1	0	0	#NULL!	#NULL!	#NULL!	#NULL!		0	#NULL!							1
1	11	26	6	1	1	1	2	90	0	#NULL!	#NULL!		C	3	2	1	1	0	1	#NULL!	#NULL!		2016-02-01	35	1	172	70.5	1	3	0	0		0	1	1	2	0	160	90	氨氯地平	0	0							1
1	1	1	362	1	1	1	2	90	0	#NULL!	#NULL!		C	3	2	1	1	0	1	#NULL!	#NULL!		2015-11-24	94	1	172	70	1	5	0	0		0	0	2	#NULL!	#NULL!	#NULL!	#NULL!		0	0							1
1	6	6	326	1	1	1	2	90	0	#NULL!	#NULL!		B	2	2	1	1	0	1	#NULL!	#NULL!		2015-05-07	62	1	172	70	1	1	30	0		0	0	1	5	0	#NULL!	#NULL!	无	0	0							1
1	5	1	118	1	1	1	2	90	0	#NULL!	#NULL!		C	3	2	1	1	0	1	#NULL!	#NULL!		2015-05-13	74	1	173	71	1	3	0	0		0	0	1	20	1	130	80	不详	0	1	脑梗塞	脑栓通	高血压病	氢氯吡格雷			1
1	7	10	133	1	1	1	2	90	0	#NULL!	#NULL!		B	2	2	1	1	0	1	#NULL!	#NULL!		2015-01-03	77	1	173	56	1	3	20	0		0	0	1	10	2	160	90	不详	0	0							1
1	12	39	66	1	1	1	2	90	0	#NULL!	#NULL!		A	1	1	1	1	0	1	#NULL!	#NULL!		2015-08-29	40	1	173	57	1	3	10	0		1	0	1	1	0	150	90		0	0							1
1	1	15	34	1	1	1	2	90	0	#NULL!	#NULL!		B	2	2	1	1	0	1	#NULL!	#NULL!		2015-08-03	62	1	173	70	1	3	0	0		1	1	1	4	1	#NULL!	#NULL!	贝那普利	0	1	心房颤动（阵发性）	无					1
1	6	1	370	1	1	1	2	90	0	#NULL!	#NULL!		A	1	1	1	1	0	1	#NULL!	#NULL!		2015-09-30	45	1	173	68	1	6	0	0		0	0	1	10	0	160	90	不详	0	0							1
1	10	12	275	1	1	1	2	90	0	#NULL!	#NULL!		C	3	2	1	1	0	1	#NULL!	#NULL!		2015-11-27	63	1	173	60	1	5	0	0		0	0	0	#NULL!	#NULL!	#NULL!	#NULL!		0	1	支气管炎						1
1	2	1	13	1	1	1	2	90	0	#NULL!	#NULL!		A	1	1	1	1	0	1	#NULL!	#NULL!		2013-12-29	74	1	175	70	1	3	0	0		0	0	1	20	0	#NULL!	#NULL!	硝苯氨氯地平	0	1	老年痴呆	无					1
1	2	3	162	0.4	1	1	2	90	0	#NULL!	#NULL!	再出血，拒绝服用中药	C	3	2	1	0	1	0	2	1		2014-01-23	57	1	175	65	1	2	0	0		0	0	1	5	0	130	80		0	1	脑出血						1
1	11	26	115	1	1	1	2	90	0	#NULL!	#NULL!		B	2	2	1	1	0	1	#NULL!	#NULL!		2015-04-29	65	1	175	65.5	1	5	0	0		2	2	1	2	0	#NULL!	#NULL!	无	0	1	慢性支气管炎并阻塞性肺	氨茶碱	慢性肾功能不全	尿毒清			1
1	12	25	226	0.25	1	1	1	5	1	#NULL!	2	急性心肌梗死（24h-10d）	A	1	1	1	0	1	0	2	2	急性心肌梗死	2014-12-01	76	1	175	70	1	3	0	0		0	0	1	2	1	140	90	倍他乐克 23.25mg qd	0	1	脑出血、稳定性心绞痛	无	糖尿病、冠心病	胰岛素、阿司匹林	肾结石、高血压性心脏病	无	1
1	1	10	342	1	1	1	2	90	0	#NULL!	#NULL!		A	1	1	1	1	0	1	#NULL!	#NULL!		2015-06-23	63	1	175	70	1	3	0	0		1	0	1	10	2	#NULL!	#NULL!	不详	0	0							1
1	1	14	280	1	1	1	2	90	0	#NULL!	#NULL!		A	1	1	1	1	0	1	#NULL!	#NULL!		2016-04-29	61	1	175	72.3	1	1	0	0		1	0	1	10	1	140	95	硝苯地平缓释片	0	0							1
1	6	12	50	1	1	1	2	90	0	#NULL!	#NULL!		C	3	2	1	1	0	1	#NULL!	#NULL!		2015-09-04	61	1	175	70	1	1	30	0		0	0	1	10	1	135	85	硝苯地平	0	1	糖尿病	二甲双胍					1
1	6	3	88	1	1	1	2	90	0	#NULL!	#NULL!		C	3	2	1	1	0	1	#NULL!	#NULL!		2015-10-08	58	1	175	70	1	1	0	0		0	0	1	10	1	160	90	硝苯地平	0	0							1
1	10	31	65	1	1	1	2	90	0	#NULL!	#NULL!		B	2	2	1	1	0	1	#NULL!	#NULL!		2015-07-30	53	1	175	70	1	5	0	0		0	1	1	3	0	#NULL!	#NULL!		0	#NULL!							1
1	10	19	187	1	1	1	2	90	0	#NULL!	#NULL!		B	2	2	1	1	0	1	#NULL!	#NULL!		2016-01-04	54	1	175	65	1	5	0	0		1	1	1	2	0	#NULL!	#NULL!		0	0							1
1	10	29	295	1	1	1	2	90	0	#NULL!	#NULL!	出院后失访	C	3	2	1	1	1	0	3	6		2015-07-26	68	1	175	70	1	4	30	0		0	1	0	#NULL!	#NULL!	#NULL!	#NULL!		0	1	支气管哮喘						1
1	10	9	132	0.4	1	1	2	5	0	#NULL!	#NULL!	6月24日患者自动出院,要求退出	A	1	1	1	0	1	0	2	5		2015-06-20	75	1	175	70	1	4	0	0		1	1	1	5	2	150	90	卡托普利	0	1	气管炎		支气管扩张				1
1	10	7	411	1	1	1	2	90	0	#NULL!	#NULL!		C	3	2	1	1	0	1	#NULL!	#NULL!		2015-05-29	63	1	175	70.5	1	3	30	0		0	0	1	6	1	150	95	硝苯地平	0	0							1
1	7	3	179	1	1	1	2	90	0	#NULL!	#NULL!		A	1	1	1	1	0	1	#NULL!	#NULL!		2013-12-02	74	1	176	65	1	4	40	0		1	1	1	3	0	#NULL!	#NULL!		0	0							1
1	1	21	182	1	1	1	2	90	0	#NULL!	#NULL!		B	2	2	1	1	0	1	#NULL!	#NULL!		2015-10-05	83	1	176	74	1	2	0	0		0	0	1	10	1	#NULL!	#NULL!		0	1	糖尿病	胰岛素					1
1	11	12	387	1	1	1	2	90	0	#NULL!	#NULL!		B	2	2	1	1	0	1	#NULL!	#NULL!		2014-09-03	38	1	178	75	1	3	0	0		1	1	1	#NULL!	1	#NULL!	#NULL!		0	0							1
1	3	3	58	1	1	1	2	90	0	#NULL!	#NULL!		B	2	2	1	1	0	1	#NULL!	#NULL!		2014-06-08	60	2	150	55	1	2	0	0		0	0	1	1	0	160	90		0	0							1
1	11	10	157	1	1	1	2	90	0	#NULL!	#NULL!		A	1	1	1	1	0	1	#NULL!	#NULL!		2014-06-22	46	2	150	54	1	5	0	0		0	0	1	#NULL!	0	#NULL!	#NULL!		0	0							1
1	2	2	42	1	1	1	2	90	0	#NULL!	#NULL!		B	2	2	1	1	0	1	#NULL!	#NULL!		2014-01-09	84	2	155	60	1	3	0	0		0	0	1	5	0	170	100	不详	0	1	慢性阻塞性肺疾病	无					1
1	4	22	408	1	1	1	2	90	0	#NULL!	#NULL!		C	3	2	1	1	0	1	#NULL!	#NULL!		2016-01-28	65	2	155	60	1	1	26	0		0	0	1	1	0	#NULL!	#NULL!	不详	0	1	下肢静脉曲张	无	左心室肥大	无			1
1	9	1	217	1	2	2	1	5	1	#NULL!	#NULL!	死亡（24h-10d）	A	1	1	1	0	1	1	2	7	中枢性呼吸循环衰竭	2014-01-14	74	1	155	63	1	5	0	0		0	0	0	#NULL!	#NULL!	#NULL!	#NULL!		0	0							1
1	9	16	75	1	1	1	2	90	0	#NULL!	#NULL!		A	1	1	1	1	0	1	#NULL!	#NULL!		2015-12-11	66	2	155	60	1	2	0	0		0	0	1	3	0	#NULL!	#NULL!		0	0							1
1	1	7	195	1	1	1	2	90	0	#NULL!	#NULL!	超时间窗，剔除	C	3	2	1	0	0	1	#NULL!	#NULL!		2015-05-14	66	2	155	60	1	9	#NULL!	1	青霉素	0	0	1	10	2	#NULL!	#NULL!		0	1	偏头疼						1
1	1	9	117	1	1	1	2	90	0	#NULL!	#NULL!		B	2	2	1	1	0	1	#NULL!	#NULL!		2015-06-22	67	2	156	67.2	1	2	0	0		0	0	1	2	2	#NULL!	#NULL!	不详	0	0							1
1	6	23	214	1	1	1	2	90	0	#NULL!	#NULL!		B	2	2	1	1	0	1	#NULL!	#NULL!		2015-12-03	59	2	157	60	1	2	30	0		0	0	1	4	2	#NULL!	#NULL!		0	0							1
1	2	7	193	0.2	1	1	2	90	0	#NULL!	#NULL!	受试者要求转上级医院并要求退出研究	B	2	2	1	0	1	0	2	5		2014-01-28	68	2	158	60	1	3	0	0		0	0	0	#NULL!	#NULL!	#NULL!	#NULL!		0	0							1
1	2	21	235	1	1	1	2	90	0	#NULL!	#NULL!		C	3	2	1	1	0	1	#NULL!	#NULL!		2015-10-10	62	2	160	65	1	4	0	0		1	1	1	10	1	#NULL!	#NULL!		0	0							1
1	2	5	138	1	1	1	2	90	0	#NULL!	#NULL!		B	2	2	1	1	0	1	#NULL!	#NULL!		2014-03-09	63	2	160	65	1	3	0	0		0	0	1	5	1	#NULL!	#NULL!		0	0							1
1	4	11	303	1	1	1	2	90	0	#NULL!	#NULL!		B	2	2	1	1	0	1	#NULL!	#NULL!		2015-04-07	63	2	160	65	1	0	30	0		0	0	1	20	1	150	85	苯磺酸氨氯地平片	0	1	脑梗塞		高血压病				1
1	13	1	178	1	1	1	2	90	0	#NULL!	#NULL!		B	2	2	1	1	0	1	#NULL!	#NULL!		2015-05-25	53	1	160	62.5	1	4	0	0		1	1	1	10	1	#NULL!	#NULL!		0	1	乙型糖尿病	二甲双胍					1
1	1	20	307	1	1	1	2	90	0	#NULL!	#NULL!		A	1	1	1	1	0	1	#NULL!	#NULL!		2015-09-12	63	2	160	65	1	2	0	0		0	0	1	10	1	#NULL!	#NULL!	得高宁	0	1	脑梗死		冠状动脉支架置入	阿司匹林、氯吡格雷			1
1	1	11	194	1	1	1	2	90	0	#NULL!	#NULL!	病情加重，转院治疗；gcs为3，剔除	B	2	2	1	0	1	0	2	7		2015-06-27	57	2	160	63	1	2	0	0		2	0	1	10	1	#NULL!	#NULL!	硝苯地平缓释片、尼莫地平	0	1	脑梗死	阿斯匹林					1
1	1	10	96	1	1	1	2	90	0	#NULL!	#NULL!		A	1	1	1	1	0	1	#NULL!	#NULL!		2015-05-05	44	2	160	65	1	1	30	0		0	0	1	4	1	200	120	和亘平	0	0							1
1	10	22	367	1	1	1	2	90	0	#NULL!	#NULL!		B	2	2	1	1	0	1	#NULL!	#NULL!		2015-07-14	50	2	160	70	1	5	0	0		0	0	1	3	1	185	90	不详	0	0							1
1	10	21	369	1	1	1	2	90	0	#NULL!	#NULL!		A	1	1	1	1	0	1	#NULL!	#NULL!		2015-07-13	69	2	160	70	1	3	0	0		0	0	0	#NULL!	#NULL!	#NULL!	#NULL!		0	0							1
1	2	24	232	1	1	1	2	90	0	#NULL!	#NULL!		C	3	2	1	1	0	1	#NULL!	#NULL!		2016-01-15	58	1	162	70	1	3	0	0		0	1	0	#NULL!	#NULL!	#NULL!	#NULL!		0	0							1
1	2	31	112	1	1	1	2	90	0	#NULL!	#NULL!		C	3	2	1	1	0	1	#NULL!	#NULL!		2016-04-11	58	1	162	70	1	2	15	0		0	1	1	5	1	#NULL!	#NULL!	马来酸依那普利叶酸片	0	1	冠心病	阿司匹林					1
1	2	26	239	1	1	1	2	90	0	#NULL!	#NULL!		C	3	2	1	1	0	1	#NULL!	#NULL!		2016-01-18	89	1	162	68	1	2	10	0		0	2	1	1	1	#NULL!	#NULL!	不详	0	0							1
1	2	12	245	1	1	1	2	90	0	#NULL!	#NULL!		C	3	2	1	1	0	1	#NULL!	#NULL!		2015-02-23	69	1	162	65	1	1	31	0		1	1	0	#NULL!	#NULL!	#NULL!	#NULL!		0	0							1
1	6	15	208	1	1	1	2	90	0	#NULL!	#NULL!		A	1	1	1	1	0	1	#NULL!	#NULL!		2015-12-03	56	2	162	65	1	3	0	0		0	0	1	5	1	#NULL!	#NULL!	利血平	0	0							1
1	10	32	180	0.2	1	1	2	90	0	#NULL!	#NULL!	再出血，退出	C	3	2	1	0	1	0	2	1		2015-07-16	57	2	162	70	1	5	0	0		0	0	2	#NULL!	#NULL!	#NULL!	#NULL!		0	0							1
1	2	19	30	1	1	1	2	90	0	#NULL!	#NULL!		B	2	2	1	1	0	1	#NULL!	#NULL!		2015-10-03	75	1	163	65	1	6	0	0		1	1	2	#NULL!	2	#NULL!	#NULL!		0	0							1
1	1	24	163	1	1	1	2	90	0	#NULL!	#NULL!		C	3	2	1	1	0	1	#NULL!	#NULL!		2015-10-31	67	2	163	70	1	1	0	0		0	0	1	5	2	#NULL!	#NULL!		0	0							1
1	2	25	107	1	1	1	2	90	0	#NULL!	#NULL!		A	1	1	1	1	0	1	#NULL!	#NULL!		2015-12-04	54	1	165	70	1	6	0	0		0	1	1	5	0	#NULL!	#NULL!		0	1	焦虑症	不详					1
1	2	23	397	1	1	1	2	90	0	#NULL!	#NULL!		A	1	1	1	1	0	1	#NULL!	#NULL!		2015-12-21	80	1	165	70	1	5	0	0		0	1	1	1	2	#NULL!	#NULL!		0	0							1
1	2	27	18	1	1	1	2	90	0	#NULL!	#NULL!		C	3	2	1	1	0	1	#NULL!	#NULL!		2016-02-09	40	1	165	70	1	5	0	0		1	1	1	1	1	#NULL!	#NULL!	氨氯地平	0	1	失眠症	无					1
1	2	18	41	0.6	1	1	2	10	0	#NULL!	#NULL!	患者家属要求至上级医院治疗，缺第10天随访	C	3	2	1	0	1	0	2	7		2015-09-06	84	1	165	70	1	3	0	0		0	0	1	10	1	#NULL!	#NULL!	厄贝沙坦、马来酸氨氯地平	0	0							1
1	9	5	174	1	1	1	2	90	0	#NULL!	#NULL!	受试者提前出院，无第10天随访	C	3	2	1	0	1	1	1	5		2014-12-02	60	1	165	70	1	1	0	0		0	0	1	5	1	160	90	不详	0	1	右侧脑出血	不详					1
1	11	33	27	1	1	1	2	90	0	#NULL!	#NULL!		A	1	1	1	1	0	1	#NULL!	#NULL!		2015-12-14	53	1	165	75.5	1	2	0	0		1	1	1	10	0	160	90	不详	0	0							1
1	6	13	306	1	1	1	2	90	0	#NULL!	#NULL!		B	2	2	1	1	0	1	#NULL!	#NULL!		2015-09-11	71	1	165	70	1	4	0	0		1	1	1	4	0	150	85	不详	0	0							1
1	8	24	148	1	1	1	2	90	0	#NULL!	#NULL!		C	3	2	1	1	0	1	#NULL!	#NULL!		2013-11-09	38	1	167	75	1	3	0	0		0	0	0	#NULL!	#NULL!	#NULL!	#NULL!		0	1	脂肪肝	无					1
1	3	2	67	1	1	1	2	90	0	#NULL!	#NULL!		C	3	2	1	1	0	1	#NULL!	#NULL!		2015-02-07	65	1	168	76	1	2	0	0		0	1	1	8	1	160	90	不详	0	0							1
1	13	5	290	1	1	1	2	90	0	#NULL!	#NULL!		C	3	2	1	1	0	1	#NULL!	#NULL!		2015-12-10	66	1	168	70	1	2	0	0		2	2	0	#NULL!	#NULL!	#NULL!	#NULL!		0	1	泌尿系结石	无	青光眼	无			1
1	1	4	386	1	1	1	2	90	0	#NULL!	#NULL!		C	3	2	1	1	0	1	#NULL!	#NULL!		2015-03-22	72	1	168	71.2	1	3	0	0		0	0	1	5	0	#NULL!	#NULL!		0	1	糖尿病	无					1
1	1	8	391	1	1	1	2	90	0	#NULL!	#NULL!		C	3	2	1	1	0	1	#NULL!	#NULL!		2015-06-18	62	1	168	70.2	1	2	0	0		1	1	1	1	0	150	90	不详	0	0							1
1	1	4	181	1	1	1	2	90	0	#NULL!	#NULL!		C	3	2	1	1	0	1	#NULL!	#NULL!		2015-12-23	45	1	168	75	1	2	0	0		0	1	0	#NULL!	#NULL!	#NULL!	#NULL!		0	0							1
1	2	13	247	0.2	1	1	2	2	0	#NULL!	#NULL!	患者中途退出	A	1	1	1	0	1	0	2	7		2015-07-05	56	1	170	75	1	2	0	0		1	2	1	5	1	#NULL!	#NULL!	倍他乐克、硝苯地平	0	1	糖尿病						1
1	7	2	283	1	1	1	2	90	0	#NULL!	#NULL!		B	2	2	1	1	0	1	#NULL!	#NULL!		2013-12-31	48	1	170	70	1	0	30	0		0	0	0	#NULL!	#NULL!	#NULL!	#NULL!		0	0							1
1	11	4	223	1	1	1	2	90	0	#NULL!	#NULL!		A	1	1	1	1	0	1	#NULL!	#NULL!		2014-01-29	53	1	170	70	1	5	30	0		1	1	1	#NULL!	0	#NULL!	#NULL!		0	0							1
1	11	9	120	1	1	1	2	90	0	#NULL!	#NULL!		C	3	2	1	1	0	1	#NULL!	#NULL!		2015-05-11	68	1	170	70	1	4	0	0		0	1	1	#NULL!	0	#NULL!	#NULL!		0	0							1
1	11	30	274	1	1	1	2	90	0	#NULL!	#NULL!		B	2	2	1	1	0	1	#NULL!	#NULL!		2016-03-11	42	1	170	70	1	3	0	0		1	1	1	5	0	#NULL!	#NULL!	不详	0	0							1
1	6	21	350	1	1	1	2	90	0	#NULL!	#NULL!		A	1	1	1	1	0	1	#NULL!	#NULL!		2016-02-09	67	1	170	80	1	2	0	0		2	2	1	10	1	#NULL!	#NULL!	硝苯地平	0	0							1
1	6	11	360	1	1	1	2	90	0	#NULL!	#NULL!		A	1	1	1	1	0	1	#NULL!	#NULL!		2015-09-11	46	1	170	75	1	2	0	0		1	1	1	5	0	150	90	不详	0	0							1
1	10	25	4	1	1	1	2	90	0	#NULL!	#NULL!		B	2	2	1	1	0	1	#NULL!	#NULL!		2015-07-17	56	1	170	74	1	6	0	0		0	0	2	#NULL!	#NULL!	#NULL!	#NULL!		0	0							1
1	10	35	359	1	1	1	2	90	0	#NULL!	#NULL!		A	1	1	1	1	0	1	#NULL!	#NULL!		2015-08-08	52	1	170	70	1	5	0	0		1	1	1	6	2	#NULL!	#NULL!	厄贝沙坦片	0	0							1
1	10	22	190	1	1	1	2	90	0	#NULL!	#NULL!		A	1	1	1	1	0	1	#NULL!	#NULL!		2016-01-27	63	1	170	76	1	4	0	0		0	0	1	10	0	160	90	不详	0	0							1
1	10	30	229	1	1	1	2	90	0	#NULL!	#NULL!		A	1	1	1	1	0	1	#NULL!	#NULL!		2015-07-30	53	1	170	70	1	3	30	0		0	0	1	2	2	#NULL!	#NULL!		0	0							1
1	10	15	384	1	1	1	2	90	0	#NULL!	#NULL!		C	3	2	1	1	0	1	#NULL!	#NULL!		2015-12-06	61	1	170	70	1	3	0	0		1	1	1	5	0	#NULL!	#NULL!		0	0							1
1	10	14	164	1	1	1	2	90	0	#NULL!	#NULL!		A	1	1	1	1	0	1	#NULL!	#NULL!		2015-12-06	63	1	170	70	1	3	0	0		0	0	1	#NULL!	0	#NULL!	#NULL!		0	0							1
1	10	18	74	1	1	1	2	90	0	#NULL!	#NULL!		A	1	1	1	1	0	1	#NULL!	#NULL!		2015-07-07	52	1	170	70	1	2	0	0		0	0	2	#NULL!	#NULL!	#NULL!	#NULL!		0	0							1
1	10	19	183	1	1	1	2	90	0	#NULL!	#NULL!		B	2	2	1	1	0	1	#NULL!	#NULL!		2015-07-09	44	1	170	70	1	2	0	0		0	0	1	1	0	160	90	不详	0	0							1
1	1	13	284	1	1	1	2	90	0	#NULL!	#NULL!		A	1	1	1	1	0	1	#NULL!	#NULL!		2015-07-11	71	1	171	75.1	1	6	0	0		1	1	0	#NULL!	#NULL!	#NULL!	#NULL!		0	0							1
1	1	18	12	1	1	1	2	90	0	#NULL!	#NULL!		C	3	2	1	1	0	1	#NULL!	#NULL!		2015-08-23	61	1	171	72.3	1	5	0	0		2	1	1	10	1	140	90	降压0号	0	1	冠心病	硝酸异山梨酯					1
1	2	32	78	1	1	1	2	90	0	#NULL!	#NULL!		B	2	2	1	1	0	1	#NULL!	#NULL!		2016-05-11	76	1	172	78	1	2	0	0		1	1	1	2	1	#NULL!	#NULL!	尼群地平	0	1	痛风	无	慢性胃炎	无			1
1	11	29	311	1	1	1	2	90	0	#NULL!	#NULL!		C	3	2	1	1	0	1	#NULL!	#NULL!		2015-06-23	40	1	172	75.5	1	5	0	0		1	1	1	2	0	160	70	不详	0	0							1
1	11	5	389	1	1	1	2	90	0	#NULL!	#NULL!		A	1	1	1	1	0	1	#NULL!	#NULL!		2013-11-17	57	1	172	75	1	2	0	0		1	1	1	#NULL!	0	#NULL!	#NULL!		0	0							1
1	6	22	137	1	1	1	2	90	0	#NULL!	#NULL!		A	1	1	1	1	0	1	#NULL!	#NULL!		2015-10-20	63	1	172	75	1	3	0	0		1	1	0	#NULL!	#NULL!	#NULL!	#NULL!		0	0							1
1	1	6	252	1	1	1	2	90	0	#NULL!	#NULL!		B	2	2	1	1	0	1	#NULL!	#NULL!		2015-04-04	60	1	173	72	1	4	0	0		1	1	1	5	0	#NULL!	#NULL!	不详	0	0							1
1	1	8	151	1	1	1	2	90	0	#NULL!	#NULL!		B	2	2	1	1	0	1	#NULL!	#NULL!		2016-01-31	64	1	173	72	1	3	0	0		0	0	0	#NULL!	#NULL!	#NULL!	#NULL!		0	0							1
1	6	8	310	1	1	1	2	90	0	#NULL!	#NULL!		A	1	1	1	1	0	1	#NULL!	#NULL!		2015-07-04	53	1	173	75	1	4	0	0		0	0	1	2	2	160	90		0	0							1
1	11	31	327	1	1	1	2	90	0	#NULL!	#NULL!		A	1	1	1	1	0	1	#NULL!	#NULL!		2015-09-09	57	1	174	75	1	3	0	0		0	1	1	5	1	160	90	不详	0	0							1
1	1	6	186	1	1	1	2	90	0	#NULL!	#NULL!		A	1	1	1	1	0	1	#NULL!	#NULL!		2016-01-23	67	1	174	74	1	3	0	0		1	1	1	1	1	140	80	硝苯地平缓释片	0	0							1
1	7	5	412	1	1	1	2	90	0	#NULL!	#NULL!		A	1	1	1	1	0	1	#NULL!	#NULL!		2014-09-22	65	1	175	75	1	3	0	0		2	2	1	1	0	160	65		0	0							1
1	11	32	97	1	1	1	2	90	0	#NULL!	#NULL!		C	3	2	1	1	0	1	#NULL!	#NULL!		2015-10-05	42	1	175	75	1	3	0	0		0	1	1	5	0	160	90	不详	0	0							1
1	11	28	356	1	1	1	2	90	0	#NULL!	#NULL!		B	2	2	1	1	0	1	#NULL!	#NULL!		2016-02-15	57	1	175	75	1	2	0	0		1	1	1	5	1	160	90	伊泰青	0	0							1
1	1	12	95	1	1	1	2	90	0	#NULL!	#NULL!		A	1	1	1	1	0	1	#NULL!	#NULL!		2015-06-26	52	1	176	81	1	6	0	0		1	1	1	3	1	#NULL!	#NULL!	和亘平	0	0							1
1	1	14	37	1	1	1	2	90	0	#NULL!	#NULL!		B	2	2	1	1	0	1	#NULL!	#NULL!		2015-07-22	42	1	176	82	1	5	0	0		1	1	0	30	2	160	90		0	1	强直性脊柱炎						1
1	1	22	379	1	1	1	2	90	0	#NULL!	#NULL!		A	1	1	1	1	0	1	#NULL!	#NULL!		2015-10-08	84	1	176	79	1	3	0	0		1	2	1	1	0	#NULL!	#NULL!		0	1	脑梗死		2型糖尿病	二甲双胍			1
1	1	9	21	1	1	1	2	90	0	#NULL!	#NULL!		C	3	2	1	1	0	1	#NULL!	#NULL!		2016-02-18	64	1	176	76	1	2	0	0		0	0	0	#NULL!	#NULL!	#NULL!	#NULL!		0	0							1
1	6	18	332	1	1	1	2	90	0	#NULL!	#NULL!		B	2	2	1	1	0	1	#NULL!	#NULL!		2016-03-13	46	1	176	80	1	2	30	0		1	1	2	#NULL!	#NULL!	#NULL!	#NULL!		0	0							1
1	10	5	146	1	1	1	2	90	0	#NULL!	#NULL!		A	1	1	1	1	0	1	#NULL!	#NULL!		2015-11-22	42	1	177	80	1	6	0	0		0	0	1	3	2	#NULL!	#NULL!		0	0							1
1	10	8	139	1	1	1	2	90	0	#NULL!	#NULL!		B	2	2	1	1	0	1	#NULL!	#NULL!		2015-07-02	55	1	181	88	1	3	0	0		1	1	1	5	1	160	90	不详	0	0							1
1	1	17	366	1	1	1	2	90	0	#NULL!	#NULL!		C	3	2	1	1	0	1	#NULL!	#NULL!		2015-08-17	46	2	151	67.5	1	4	0	0		0	0	1	8	2	#NULL!	#NULL!		0	1	尿路结石	无					1
1	1	5	114	1	1	1	2	90	0	#NULL!	#NULL!		A	1	1	1	1	0	1	#NULL!	#NULL!		2015-03-30	54	2	152	68.3	1	3	0	0		0	0	1	7	0	#NULL!	#NULL!		0	0							1
1	12	32	337	1	1	1	2	90	0	#NULL!	#NULL!		B	2	2	1	1	0	1	#NULL!	#NULL!		2015-05-25	45	2	153	96	1	3	0	0		0	0	1	5	1	170	90	乌拉地尔缓释片 富马酸比索洽尔	0	1	风湿性关节炎	雷公藤					1
1	6	19	207	1	1	1	2	90	0	#NULL!	#NULL!		B	2	2	1	1	0	1	#NULL!	#NULL!		2015-12-03	53	2	158	73	1	2	0	0		0	0	2	#NULL!	#NULL!	#NULL!	#NULL!		0	0							1
1	11	13	304	1	1	1	2	90	0	#NULL!	#NULL!		C	3	2	1	1	0	1	#NULL!	#NULL!		2014-09-15	46	2	160	75.5	1	4	0	0		0	0	1	#NULL!	1	#NULL!	#NULL!	波依定、HCT	0	0							1
1	1	3	77	1	1	1	2	90	0	#NULL!	#NULL!		B	2	2	1	1	0	1	#NULL!	#NULL!		2015-12-23	87	2	160	78	1	2	0	0		0	0	1	10	0	160	90	不详	1	1	CO中毒迟发性脑病、贫血		慢性阻塞性疾病、冠心病		低蛋白血症、应激性溃疡		1
1	6	14	171	1	1	1	2	90	0	#NULL!	#NULL!		C	3	2	1	1	0	1	#NULL!	#NULL!		2016-02-05	60	2	162	75	1	2	30	0		0	0	1	7	1	#NULL!	#NULL!	降压0号	0	0							1
1	3	6	372	1	1	1	2	90	0	#NULL!	#NULL!		C	3	2	1	1	0	1	#NULL!	#NULL!		2016-05-20	53	1	168	84.5	1	3	30	0		0	0	1	5	0	160	90	不详	0	0							1
1	6	10	314	1	1	1	2	90	0	#NULL!	#NULL!		C	3	2	1	1	0	1	#NULL!	#NULL!		2015-12-04	83	2	168	80	1	5	30	0		2	2	1	40	1	150	100	氨氯地平、缬沙坦	0	1	帕金森	左旋多巴	2型糖尿病	RI			1
1	12	2	28	1	1	1	2	90	0	#NULL!	#NULL!		C	3	2	1	1	0	1	#NULL!	#NULL!		2013-12-05	57	1	169	88	1	2	30	0		0	0	2	#NULL!	#NULL!	#NULL!	#NULL!		0	0							1
1	12	24	213	1	1	1	2	90	0	#NULL!	#NULL!		A	1	1	1	1	0	1	#NULL!	#NULL!		2014-11-23	43	1	170	87	1	3	44	0		0	1	1	10	0	#NULL!	#NULL!	安博维 1片 qd 倍他乐克 1片qd	0	1	通风	无	高脂血症	无	脂肪肝	无	1
1	6	7	128	1	1	1	2	90	0	#NULL!	#NULL!		B	2	2	1	1	0	1	#NULL!	#NULL!		2015-11-20	43	1	172	85	1	1	30	0		1	2	1	5	1	140	90	硝苯地平	0	0							1
1	6	9	73	1	1	1	2	90	0	#NULL!	#NULL!		B	2	2	1	1	0	1	#NULL!	#NULL!		2016-01-10	38	1	178	90	1	1	0	0		1	1	1	10	1	180	90	缬沙坦	0	1	原发性醛固酮增高症						1
2	14	1	92	1	1	1	2	90	0	#NULL!	#NULL!		A	1	1	1	1	0	1	#NULL!	#NULL!		2014-03-31	53	2	#NULL!	50	1	1	10	0		0	0	1	7	0	160	105		0	0							1
2	12	14	317	0.15	1	1	2	2	0	#NULL!	#NULL!	患者因服药后出现胸闷心慌退出	A	1	1	1	0	1	0	2	1		2014-06-17	44	1	165	#NULL!	1	3	18	1	青霉素	0	1	1	5	1	150	90	倍他乐克、缬沙坦氢氯噻嗪片	0	1	高尿酸血症	别嘌醇					1
2	10	10	211	1	1	1	2	90	0	#NULL!	#NULL!		A	1	1	1	1	0	1	#NULL!	#NULL!		2015-11-27	74	2	165	50	1	4	0	0		0	0	2	#NULL!	#NULL!	#NULL!	#NULL!		0	0							1
2	11	27	351	1	1	1	2	90	0	#NULL!	#NULL!		A	1	1	1	1	0	1	#NULL!	#NULL!		2015-05-08	62	1	167	50.5	1	3	0	0		1	1	1	10	0	160	90	降压灵	0	0							1
2	12	29	324	1	1	1	2	90	0	#NULL!	#NULL!		C	3	2	1	1	0	1	#NULL!	#NULL!		2015-03-19	56	1	173	51	1	2	30	0		1	0	1	10	0	160	90	不详	0	0							1
2	11	25	87	1	1	1	2	90	0	#NULL!	#NULL!		C	3	2	1	1	0	1	#NULL!	#NULL!		2015-03-26	76	2	150	50	1	4	46	0		0	0	1	10	1	160	90	培哚普利	0	1	糖尿病	阿卡波糖、格列吡嗪	脑梗塞	氯吡格雷			1
2	1	1	254	1	1	1	2	90	0	#NULL!	#NULL!		B	2	2	1	1	0	1	#NULL!	#NULL!		2015-03-17	60	2	150	50	1	6	0	0		0	0	1	8	0	160	90	不详	0	0							1
2	12	35	230	1	1	1	2	90	0	#NULL!	#NULL!		C	3	2	1	1	0	1	#NULL!	#NULL!		2015-07-13	60	2	158	55	1	3	20	0		0	0	0	#NULL!	#NULL!	#NULL!	#NULL!		0	0							1
2	1	11	57	1	1	1	2	90	0	#NULL!	#NULL!		C	3	2	1	1	0	1	#NULL!	#NULL!		2016-03-10	52	2	159	60	1	2	0	0		0	0	1	20	1	160	90	尼群地平	0	0							1
2	10	24	206	1	1	1	2	90	0	#NULL!	#NULL!		C	3	2	1	1	0	1	#NULL!	#NULL!		2015-08-01	77	2	160	50	1	4	0	0		0	0	1	30	0	160	90	不详	0	0							1
2	2	29	323	1	1	1	2	90	0	#NULL!	#NULL!		B	2	2	1	1	0	1	#NULL!	#NULL!		2016-04-02	86	2	162	60	1	4	0	0		0	1	0	#NULL!	#NULL!	#NULL!	#NULL!		0	0							1
2	11	21	61	1	1	1	2	90	0	#NULL!	#NULL!		C	3	2	1	1	0	1	#NULL!	#NULL!		2015-02-01	78	2	165	63	1	2	0	0		0	1	1	20	1	155	85	氨氯地平、伊泰青	0	0							1
2	4	19	111	1	1	1	2	90	0	#NULL!	#NULL!		A	1	1	1	1	0	1	#NULL!	#NULL!		2015-12-20	67	1	167	58	1	2	0	0		0	0	1	10	0	150	90	厄贝沙坦胶囊	0	0							1
2	9	11	191	1	1	1	2	90	0	#NULL!	#NULL!		C	3	2	1	1	0	1	#NULL!	#NULL!		2015-01-22	77	1	167	65	1	5	0	0		0	0	2	#NULL!	#NULL!	#NULL!	#NULL!		0	0							1
2	4	2	365	1	1	1	2	90	0	#NULL!	#NULL!		C	3	2	1	1	0	1	#NULL!	#NULL!		2014-06-25	64	2	168	63	1	3	0	0		0	1	0	#NULL!	#NULL!	#NULL!	#NULL!		0	0							1
2	11	11	83	1	1	1	2	90	0	#NULL!	#NULL!		A	1	1	1	1	0	1	#NULL!	#NULL!		2014-08-15	83	1	170	55	1	5	30	0		0	0	2	#NULL!	#NULL!	#NULL!	#NULL!		0	1	脑梗塞	无					2
2	12	5	121	1	1	2	1	16	1	#NULL!	1	死亡（10d-90d）	B	2	2	1	1	0	1	#NULL!	#NULL!	中枢性呼吸 循环衰竭 脑干出血	2013-12-14	77	1	170	63	1	2	38	0		0	0	1	3	1	#NULL!	#NULL!	络活喜	0	1	肺气肿	无					1
2	13	10	5	1	1	1	2	90	0	#NULL!	#NULL!		C	3	2	1	1	0	1	#NULL!	#NULL!		2015-06-17	72	1	172	65	1	6	0	0		0	1	1	10	0	#NULL!	#NULL!		0	1	颈椎病	无					1
2	11	22	153	1	1	1	2	90	0	#NULL!	#NULL!		C	3	2	1	1	0	1	#NULL!	#NULL!		2015-02-10	77	1	167	67.5	1	3	30	0		1	1	1	10	1	150	90	硝苯地平	0	0							1
2	2	9	331	1	1	1	2	90	0	#NULL!	#NULL!		B	2	2	1	1	0	1	#NULL!	#NULL!		2015-01-21	82	1	172	75	1	3	0	0		0	2	1	20	1	#NULL!	#NULL!	缬沙坦	0	1	糖尿病	未服药					1
2	1	2	244	1	1	1	2	90	0	#NULL!	#NULL!		B	2	2	1	1	0	1	#NULL!	#NULL!		2015-11-22	44	1	175	76	1	4	0	0		1	1	1	5	1	180	90	硝苯地平缓释片	0	#NULL!							1
2	2	11	160	0.25	1	1	2	3	0	#NULL!	#NULL!	患者转上级医院，失访	C	3	2	1	0	1	0	2	7		2015-02-05	51	1	170	85	1	1	20	0		0	1	1	10	0	#NULL!	#NULL!		0	0							1
2	12	12	276	1	1	1	2	90	0	#NULL!	#NULL!		C	3	2	1	1	0	1	#NULL!	#NULL!		2014-04-11	68	1	#NULL!	#NULL!	1	5	40	0		0	0	1	10	1	150	90	施慧达 1片 qd	0	1	脑梗死	阿司匹林					1
2	12	8	405	1	1	1	2	90	0	#NULL!	#NULL!		A	1	1	1	1	0	1	#NULL!	#NULL!		2014-02-09	41	2	#NULL!	#NULL!	1	4	50	0		0	0	2	#NULL!	#NULL!	#NULL!	#NULL!		0	0							1
2	12	16	192	1	1	1	2	90	0	#NULL!	#NULL!		B	2	2	1	1	0	1	#NULL!	#NULL!		2016-04-18	71	1	#NULL!	#NULL!	2	4	0	0	无	1	1	1	10	2	170	#NULL!	不详	0	1	2010年脑梗塞	不详	COPD	不详	糖尿病10年	不详	1
2	12	22	159	1	1	1	2	90	0	#NULL!	#NULL!		B	2	2	1	1	0	1	#NULL!	#NULL!		2014-10-30	64	1	#NULL!	#NULL!	1	4	0	0		0	2	0	#NULL!	#NULL!	#NULL!	#NULL!		0	1	风湿性关节炎	无	前列腺炎	无			1
2	12	17	242	1	1	1	2	90	0	#NULL!	#NULL!		C	3	2	1	1	0	1	#NULL!	#NULL!		2016-04-24	53	1	#NULL!	#NULL!	1	3	0	0		0	0	1	10	1	160	110	硝苯地平	0	1	房颤	不详					1
2	12	26	81	1	1	1	2	90	0	#NULL!	#NULL!		C	3	2	1	1	0	1	#NULL!	#NULL!		2014-12-21	92	1	#NULL!	#NULL!	1	3	0	0		0	0	1	3	1	140	90	拜新同	0	1	糖尿病	格华止 0.5g tid					1
2	12	16	16	0.55	1	1	2	90	0	#NULL!	#NULL!	中断研究	A	1	1	1	0	1	1	#NULL!	#NULL!		2014-08-18	75	1	#NULL!	#NULL!	1	2	16	1	化疗药物	1	1	1	2	0	160	70		0	1	乳腺癌	中药	前列腺炎	无			1
2	12	19	127	1	1	1	2	90	0	#NULL!	#NULL!		A	1	1	1	1	0	1	#NULL!	#NULL!		2014-09-18	87	2	#NULL!	#NULL!	1	1	55	0		0	0	1	20	1	140	90	厄贝沙坦	0	1	糖尿病	瑞格列奈					1
2	14	6	43	1	1	1	2	90	0	#NULL!	#NULL!		B	2	2	1	1	0	1	#NULL!	#NULL!		2015-01-09	77	1	#NULL!	#NULL!	1	4	18	1	青霉素	0	1	1	3	1	#NULL!	#NULL!	硝苯地平 10mg bid	0	1	胃出血胃大部分切除术	无					1
2	14	7	272	1	1	1	2	90	0	#NULL!	#NULL!		A	1	1	1	1	0	1	#NULL!	#NULL!		2015-01-29	63	1	#NULL!	#NULL!	1	2	16	0		0	0	1	2	1	130	80	络活喜 5mg qd	0	0							1
2	14	4	25	1	1	1	2	90	0	#NULL!	#NULL!		A	1	1	1	1	0	1	#NULL!	#NULL!		2014-12-18	33	1	#NULL!	#NULL!	1	1	10	0		1	0	0	#NULL!	#NULL!	#NULL!	#NULL!		0	1	头痛	止痛散	肾结石	无			1
2	14	3	250	0.55	1	2	1	6	1	#NULL!	1	死亡（10d-90d）	C	3	2	1	1	0	1	2	#NULL!	再出血，脑疝	2014-12-15	65	1	#NULL!	#NULL!	1	0	39	0		0	0	1	10	1	#NULL!	#NULL!	厄贝沙坦	0	1	脑出血 5年前	无	糖尿病	阿卡波糖 50mg tid			1
2	10	14	320	1	1	1	2	90	0	#NULL!	#NULL!		A	1	1	1	1	0	1	#NULL!	#NULL!		2015-07-02	55	1	#NULL!	#NULL!	1	3	0	0		0	1	0	#NULL!	#NULL!	#NULL!	#NULL!		0	0							1
2	10	13	91	1	1	1	2	90	0	#NULL!	#NULL!		C	3	2	1	1	0	1	#NULL!	#NULL!		2015-07-02	50	2	155	#NULL!	1	3	30	0		0	0	0	#NULL!	#NULL!	#NULL!	#NULL!		0	0							1
2	12	1	406	1	1	1	2	90	0	#NULL!	#NULL!		A	1	1	1	1	0	1	#NULL!	#NULL!		2013-11-09	58	2	158	46	1	3	30	0		0	0	1	2	1	150	90	倍他乐克	0	1	高脂血症	立普妥	脑梗死	氯吡格雷			1
2	12	21	90	0.15	1	1	2	90	0	#NULL!	#NULL!	再出血，拒绝	C	3	2	1	0	1	0	2	1		2014-09-30	48	2	158	#NULL!	1	0	44	0		0	0	0	#NULL!	#NULL!	#NULL!	#NULL!		0	0							1
2	12	15	9	1	1	1	2	90	0	#NULL!	#NULL!		B	2	2	1	1	0	1	#NULL!	#NULL!		2014-07-04	60	1	165	#NULL!	1	3	22	0		0	2	1	5	1	140	90	代文	0	1	急性脑梗死	阿司匹林、波立维、立普妥					2
2	12	17	126	0.45	1	1	2	90	0	#NULL!	#NULL!	中断研究	C	3	2	1	0	1	1	#NULL!	#NULL!		2014-08-24	49	1	165	#NULL!	1	2	10	0		1	1	1	1	0	150	80		0	0							1
2	12	13	316	1	1	1	2	90	0	#NULL!	#NULL!		B	2	2	1	1	0	1	#NULL!	#NULL!		2014-04-18	42	1	168	#NULL!	1	4	30	1	阿莫西林	0	0	0	#NULL!	#NULL!	#NULL!	#NULL!		0	0							1
2	12	7	289	1	1	1	2	90	0	#NULL!	#NULL!		B	2	2	1	1	0	1	#NULL!	#NULL!		2013-12-30	49	1	168	#NULL!	1	2	0	0		0	2	1	2	0	#NULL!	#NULL!		0	0							1
2	12	18	225	1	1	1	2	90	0	#NULL!	#NULL!		C	3	2	1	1	0	1	#NULL!	#NULL!		2014-09-01	80	1	170	#NULL!	1	5	0	0		2	2	1	10	1	140	90	拜新同 1片 qd	0	1	脑梗死	立普妥 20mg qn	胆囊结石	无	结节性甲状腺、白内障	无	1
2	12	20	29	1	1	1	2	90	0	#NULL!	#NULL!		B	2	2	1	1	0	1	#NULL!	#NULL!		2014-09-24	53	1	170	#NULL!	1	1	30	0		0	2	1	2	#NULL!	#NULL!	#NULL!		0	1	乙型病毒性肝炎	无					1
2	3	7	287	1	1	1	2	90	0	#NULL!	#NULL!		B	2	2	1	1	0	1	#NULL!	#NULL!		2015-08-17	87	1	160	46.5	1	2	0	0		1	1	1	10	0	#NULL!	#NULL!	不详	0	1	2型糖尿病	无					1
2	11	3	349	1	1	1	2	90	0	#NULL!	#NULL!		B	2	2	1	1	0	1	#NULL!	#NULL!		2013-11-30	73	2	160	45	1	5	0	0		0	0	1	#NULL!	0	#NULL!	#NULL!		0	0							1
2	7	8	82	1	1	1	2	90	0	#NULL!	#NULL!		A	1	1	1	1	0	1	#NULL!	#NULL!		2015-02-06	82	1	170	52	1	3	5	0		0	0	2	#NULL!	#NULL!	#NULL!	#NULL!		0	1	脑梗死	阿司匹林					1
2	10	9	373	1	1	1	2	90	0	#NULL!	#NULL!		A	1	1	1	1	0	1	#NULL!	#NULL!		2015-11-27	52	1	170	50	1	6	0	0		0	1	1	6	2	#NULL!	#NULL!		0	0							1
2	10	13	354	1	1	1	2	90	0	#NULL!	#NULL!		A	1	1	1	1	0	1	#NULL!	#NULL!		2015-12-01	55	1	170	50	1	5	0	0		0	0	2	#NULL!	#NULL!	#NULL!	#NULL!		0	0							1
2	7	7	212	0.1	1	1	2	10	0	#NULL!	#NULL!	出血量大，再出血	C	3	2	1	0	1	0	1	2		2015-01-10	79	1	172	52	1	3	45	0		0	0	0	#NULL!	#NULL!	#NULL!	#NULL!		0	1	脑外伤	未服	白内障	未服			1
2	4	12	85	1	1	1	2	90	0	#NULL!	#NULL!		A	1	1	1	1	0	1	#NULL!	#NULL!		2015-05-27	88	2	148	44.5	1	5	0	0		0	0	1	3	0	135	85		0	1	冠心病	麝香保心丸	慢性肾炎	无			1
2	7	12	199	1	1	1	2	90	0	#NULL!	#NULL!		A	1	1	1	1	0	1	#NULL!	#NULL!		2015-12-02	84	2	148	45	1	1	20	0		0	0	1	8	1	#NULL!	#NULL!		0	0							1
2	4	10	17	1	1	1	2	90	0	#NULL!	#NULL!		C	3	2	1	1	0	1	#NULL!	#NULL!		2015-04-06	73	2	150	44	1	3	0	0		0	0	1	5	1	#NULL!	#NULL!	不详	0	0							1
2	4	8	410	1	1	1	2	90	0	#NULL!	#NULL!		A	1	1	1	1	0	1	#NULL!	#NULL!		2015-02-03	74	2	150	44	1	1	0	0		0	0	1	5	0	#NULL!	#NULL!	厄贝沙坦胶囊	0	0							1
2	4	18	48	1	1	1	2	90	0	#NULL!	#NULL!		A	1	1	1	1	0	1	#NULL!	#NULL!		2015-12-20	80	2	151	46	1	4	0	0		0	0	1	20	0	150	90	西尼地平片	0	1	2型糖尿病	优思灵（30/70）					1
2	11	29	358	1	1	1	2	90	0	#NULL!	#NULL!		A	1	1	1	1	0	1	#NULL!	#NULL!		2016-02-16	81	2	152	45.5	1	3	0	0		0	0	1	5	1	150	80	氨氯地平	0	0							1
2	9	2	402	1	1	1	2	90	0	#NULL!	#NULL!		B	2	2	1	1	0	1	#NULL!	#NULL!		2014-01-17	78	2	154	45	1	3	0	0		0	0	1	15	2	#NULL!	#NULL!		0	0							1
2	2	4	202	1	1	1	2	90	0	#NULL!	#NULL!		A	1	1	1	1	0	1	#NULL!	#NULL!		2014-02-21	73	2	155	50	1	4	0	0		0	0	0	#NULL!	0	#NULL!	#NULL!		0	1	糖尿病	格华止 0.5g tid	脑梗死	阿司匹林			1
2	3	20	286	1	1	1	2	90	0	#NULL!	#NULL!		B	2	2	1	1	0	1	#NULL!	#NULL!		2015-07-12	62	2	155	55	1	4	40	0		0	0	1	10	1	160	90	不详	0	0							1
2	3	5	14	1	1	1	2	90	0	#NULL!	#NULL!		A	1	1	1	1	0	1	#NULL!	#NULL!		2014-11-05	71	2	155	55	1	4	0	0		0	0	1	40	1	150	90	氨氯地平片	0	0							1
2	7	1	243	1	1	1	2	90	0	#NULL!	#NULL!		C	3	2	1	1	0	1	#NULL!	#NULL!		2013-12-10	60	2	155	55	1	1	30	0		0	0	1	5	0	#NULL!	#NULL!		0	1	中风 （类型不详）	无					1
2	7	14	259	1	1	1	2	90	0	#NULL!	#NULL!		A	1	1	1	1	0	1	#NULL!	#NULL!		2016-01-22	85	2	155	55	1	1	20	0		0	0	1	10	1	165	75	非洛地平缓释片	0	0							1
2	9	6	1	1	1	1	2	90	0	#NULL!	#NULL!		A	1	1	1	1	0	1	#NULL!	#NULL!		2014-12-16	65	2	155	49	1	3	0	0		0	0	1	3	1	160	90		0	0							1
2	11	16	135	1	1	1	2	90	0	#NULL!	#NULL!		A	1	1	1	1	0	1	#NULL!	#NULL!		2014-11-20	60	2	155	56	1	4	0	0		0	0	1	#NULL!	0	#NULL!	#NULL!		0	0							1
2	11	7	203	1	1	1	2	90	0	#NULL!	#NULL!		C	3	2	1	1	0	1	#NULL!	#NULL!		2014-02-19	40	2	155	55	1	4	0	0		0	0	1	#NULL!	0	#NULL!	#NULL!		0	0							1
2	11	1	285	1	1	1	2	90	0	#NULL!	#NULL!		C	3	2	1	1	0	1	#NULL!	#NULL!		2013-10-05	53	2	155	55	1	3	0	0		0	0	1	#NULL!	0	#NULL!	#NULL!		0	0							1
2	12	34	401	1	1	1	2	90	0	#NULL!	#NULL!		A	1	1	1	1	0	1	#NULL!	#NULL!		2015-07-12	66	2	155	55	1	4	0	0		0	0	1	10	1	#NULL!	#NULL!	倍他乐克	0	0							1
2	12	41	33	1	2	2	1	90	1	#NULL!	1	死亡（24h-10d）	C	3	2	1	0	1	0	2	7	脑疝致中枢性呼衰 心衰	2015-09-20	65	2	155	55	1	2	30	0		0	0	1	10	2	160	90	不详	0	0							1
2	12	42	380	1	1	1	2	90	0	#NULL!	#NULL!		B	2	2	1	1	0	1	#NULL!	#NULL!		2015-10-12	56	2	155	55	1	2	21	0		0	0	2	#NULL!	#NULL!	#NULL!	#NULL!		0	0							1
2	12	4	269	1	1	1	2	90	0	#NULL!	#NULL!		C	3	2	1	1	0	1	#NULL!	#NULL!		2013-12-14	74	2	155	54	1	2	15	0		0	0	1	2	1	140	90	拜新同	0	1	慢性胃炎	奥美拉唑					1
2	12	28	119	1	1	1	2	90	0	#NULL!	#NULL!		B	2	2	1	1	0	1	#NULL!	#NULL!		2015-01-21	57	2	155	54	1	2	0	0		0	0	1	3	1	150	100	拜新同、依那普利	0	1	冠心病	立普妥	抑郁状态	无	子宫肌瘤	无	1
2	14	5	312	1	1	1	2	90	0	#NULL!	#NULL!	提前出院，未完成临床试验全程观察	B	2	2	1	0	0	1	#NULL!	#NULL!		2014-12-18	52	1	155	55	1	4	33	0		0	1	1	10	0	#NULL!	#NULL!	无	0	0							1
2	14	13	26	1	1	1	2	90	0	#NULL!	#NULL!		A	1	1	1	1	0	1	#NULL!	#NULL!		2016-02-04	81	2	155	55	1	4	0	0		0	0	0	#NULL!	#NULL!	#NULL!	#NULL!		0	1	双眼白内障	无					1
2	14	8	108	1	1	1	2	90	0	#NULL!	#NULL!		C	3	2	1	1	0	1	#NULL!	#NULL!		2015-05-10	74	2	155	55	1	4	0	0		0	0	2	#NULL!	#NULL!	#NULL!	#NULL!		0	0							1
2	1	23	357	1	1	1	2	90	0	#NULL!	#NULL!		B	2	2	1	1	0	1	#NULL!	#NULL!		2015-10-16	62	2	155	54	1	4	0	0		0	0	1	5	0	#NULL!	#NULL!		0	0							1
2	10	4	383	1	1	1	2	90	0	#NULL!	#NULL!		C	3	2	1	1	0	1	#NULL!	#NULL!		2014-06-07	63	2	155	55	1	5	30	0		0	0	2	#NULL!	#NULL!	#NULL!	#NULL!		0	0							1
2	10	21	69	1	1	1	2	90	0	#NULL!	#NULL!		B	2	2	1	1	0	1	#NULL!	#NULL!		2016-01-08	65	2	155	55	2	3	30	0		0	0	2	#NULL!	#NULL!	#NULL!	#NULL!		0	0							1
2	10	6	55	1	1	1	2	90	0	#NULL!	#NULL!		B	2	2	1	1	0	1	#NULL!	#NULL!		2015-04-06	63	2	155	55	1	3	0	0		0	0	1	1	2	180	#NULL!		0	1	气管不好		头外伤史				1
2	10	26	341	1	1	1	2	90	0	#NULL!	#NULL!	失访	C	3	2	1	1	1	0	3	6		2015-07-18	55	2	155	55	1	2	30	0		0	0	0	#NULL!	#NULL!	#NULL!	#NULL!		0	0							1
2	10	17	219	1	1	1	2	90	0	#NULL!	#NULL!		B	2	2	1	1	0	1	#NULL!	#NULL!		2015-12-12	70	2	155	55	1	2	0	0		0	1	1	1	0	#NULL!	#NULL!		0	1	右小腿截肢手术	无					1
2	10	5	106	1	1	1	2	90	0	#NULL!	#NULL!		A	1	1	1	1	0	1	#NULL!	#NULL!		2014-09-14	53	2	155	55	1	1	30	0		0	0	1	3	0	150	90		0	1	肺结核		小儿麻痹				1
2	4	1	346	1	1	1	2	90	0	#NULL!	#NULL!		A	1	1	1	1	0	1	#NULL!	#NULL!		2013-12-01	49	1	156	52	1	6	0	0		0	0	2	#NULL!	#NULL!	#NULL!	#NULL!		0	0							1
2	4	32	177	1	1	1	2	90	0	#NULL!	#NULL!		C	3	2	1	1	0	1	#NULL!	#NULL!		2016-04-02	71	2	156	52	1	1	0	0		0	0	0	#NULL!	#NULL!	#NULL!	#NULL!		0	1	脑出血						1
2	9	19	40	1	1	1	2	90	0	#NULL!	#NULL!		C	3	2	1	1	0	1	#NULL!	#NULL!		2016-04-04	62	2	156	48.4	1	1	0	0		0	0	1	#NULL!	1	125	75	圣通平	0	0							1
2	11	35	104	1	1	1	2	90	0	#NULL!	#NULL!		B	2	2	1	1	0	1	#NULL!	#NULL!		2015-12-24	81	2	156	51.5	1	5	0	0		0	0	2	#NULL!	#NULL!	#NULL!	#NULL!		0	1	先天性心脏病（房缺）						1
2	11	24	388	1	1	1	2	90	0	#NULL!	#NULL!		B	2	2	1	1	0	1	#NULL!	#NULL!		2015-03-12	88	2	156	50	1	0	40	0		0	0	1	30	1	160	90	氨氯地平	0	1	糖尿病	拜唐苹 50mg Tid	冠心病	阿托伐他汀 10mg qh			1
2	7	21	19	1	1	1	2	90	0	#NULL!	#NULL!		B	2	2	1	1	0	1	#NULL!	#NULL!		2016-03-15	79	2	157	48.1	1	2	0	0		0	0	1	1	0	#NULL!	#NULL!	厄贝沙坦分散片	0	0							1
2	12	36	99	1	1	1	2	90	0	#NULL!	#NULL!		C	3	2	1	1	0	1	#NULL!	#NULL!		2015-07-24	43	2	158	49	1	4	0	0		0	0	1	8	2	160	90	不详	0	0							1
2	1	15	334	1	1	1	2	90	0	#NULL!	#NULL!		B	2	2	1	1	0	1	#NULL!	#NULL!		2016-05-13	63	2	158	58	1	6	0	0		0	0	0	#NULL!	#NULL!	#NULL!	#NULL!		0	0							1
2	6	20	165	1	1	1	2	90	0	#NULL!	#NULL!		C	3	2	1	1	0	1	#NULL!	#NULL!		2015-12-13	72	2	158	50	1	2	30	0		0	0	1	2	0	#NULL!	#NULL!	不详	0	0							1
2	10	3	198	1	1	1	2	90	0	#NULL!	#NULL!		C	3	2	1	1	0	1	#NULL!	#NULL!		2015-07-03	59	2	158	55	1	4	0	0		0	0	1	10	#NULL!	#NULL!	#NULL!		0	0							1
2	10	15	221	1	1	1	2	90	0	#NULL!	#NULL!		B	2	2	1	1	0	1	#NULL!	#NULL!		2015-07-03	59	2	159	60	1	4	0	0		1	1	1	10	1	#NULL!	#NULL!		0	0							1
2	2	17	93	1	1	1	2	90	0	#NULL!	#NULL!		A	1	1	1	1	0	1	#NULL!	#NULL!		2015-08-12	62	2	160	60	1	4	15	0		0	0	1	5	0	#NULL!	#NULL!		0	1	糖尿病	不详					1
2	2	20	282	1	1	1	2	90	0	#NULL!	#NULL!		A	1	1	1	1	0	1	#NULL!	#NULL!		2015-10-23	52	2	160	60	1	4	0	0		0	0	0	#NULL!	#NULL!	#NULL!	#NULL!		0	#NULL!							1
2	2	6	390	1	1	1	2	90	0	#NULL!	#NULL!		C	3	2	1	1	0	1	#NULL!	#NULL!		2014-06-03	83	1	160	50	1	4	0	0		0	2	1	2	0	#NULL!	#NULL!		0	1	慢性阻塞性肺疾病	无	腹股沟斜疝	无			1
2	2	28	24	1	1	1	2	90	0	#NULL!	#NULL!		B	2	2	1	1	0	1	#NULL!	#NULL!		2016-02-23	64	2	160	58	1	2	0	0		0	0	2	#NULL!	#NULL!	#NULL!	#NULL!		0	0							1
2	11	25	189	1	1	1	2	90	0	#NULL!	#NULL!		C	3	2	1	1	0	1	#NULL!	#NULL!		2016-01-29	53	2	160	56	1	6	0	0		1	1	1	3	0	160	90	不详	0	0							1
2	11	20	340	1	1	1	2	90	0	#NULL!	#NULL!		A	1	1	1	1	0	1	#NULL!	#NULL!		2015-01-28	77	2	160	50	1	5	0	0		0	0	1	20	1	160	90	氨氯地平	0	0							1
2	11	27	265	1	1	1	2	90	0	#NULL!	#NULL!		A	1	1	1	1	0	1	#NULL!	#NULL!		2016-02-06	74	1	160	56.2	1	4	30	0		2	1	1	30	2	160	90	不详	0	0							1
2	11	8	72	1	1	1	2	90	0	#NULL!	#NULL!		B	2	2	1	1	0	1	#NULL!	#NULL!		2014-05-01	64	1	160	50	1	4	10	0		1	1	1	#NULL!	0	#NULL!	#NULL!		0	1	慢性支气管炎	无					1
2	11	14	79	1	1	1	2	90	0	#NULL!	#NULL!		C	3	2	1	1	0	1	#NULL!	#NULL!		2014-09-17	65	1	160	60	1	3	15	0		1	1	1	#NULL!	0	#NULL!	#NULL!		0	0							1
2	11	34	328	1	1	1	2	90	0	#NULL!	#NULL!		B	2	2	1	1	0	1	#NULL!	#NULL!		2015-12-23	57	2	160	55.6	1	3	0	0		0	1	1	10	2	160	90	不详	0	0							1
2	11	28	240	1	1	1	2	90	0	#NULL!	#NULL!		B	2	2	1	1	0	1	#NULL!	#NULL!		2015-06-19	58	2	160	56	1	1	0	0		0	0	1	5	1	160	90	伊泰青、复方罗布麻	0	0							1
2	13	4	279	1	1	1	2	90	0	#NULL!	#NULL!		A	1	1	1	1	0	1	#NULL!	#NULL!		2015-07-17	50	1	160	58.5	1	5	0	0		1	1	0	#NULL!	#NULL!	#NULL!	#NULL!		0	1	胃溃疡						1
2	1	16	264	1	1	1	2	90	0	#NULL!	#NULL!		A	1	1	1	1	0	1	#NULL!	#NULL!		2015-08-09	61	2	160	60	1	6	0	0		0	0	1	20	0	#NULL!	#NULL!		0	0							1
2	10	20	175	1	1	1	2	90	0	#NULL!	#NULL!		A	1	1	1	1	0	1	#NULL!	#NULL!		2015-07-11	81	2	160	50	1	5	30	0		0	0	1	1	0	160	90	不详	0	0							1
2	10	23	385	1	1	1	2	90	0	#NULL!	#NULL!		C	3	2	1	1	0	1	#NULL!	#NULL!		2015-07-16	75	2	160	61	1	5	30	0		1	1	1	20	1	160	90	不详	0	0							1
2	10	8	266	1	1	1	2	9	0	#NULL!	#NULL!	失访	C	3	2	1	1	1	0	3	6		2015-06-15	53	1	160	60	1	5	0	0		0	1	1	2	0	#NULL!	#NULL!	不详	0	0							1
2	10	33	352	1	1	1	2	90	0	#NULL!	#NULL!		A	1	1	1	1	0	1	#NULL!	#NULL!		2015-07-30	53	2	160	50	1	4	0	0		0	0	1	30	2	#NULL!	#NULL!		0	1	子宫肌瘤	切除					1
2	10	12	234	1	1	1	2	90	0	#NULL!	#NULL!		B	2	2	1	1	0	1	#NULL!	#NULL!		2015-06-30	53	2	160	50	1	4	0	0		0	0	1	3	0	#NULL!	#NULL!		0	0							1
2	10	34	196	1	1	1	2	90	0	#NULL!	#NULL!		C	3	2	1	1	0	1	#NULL!	#NULL!		2015-07-31	47	2	160	50	1	4	0	0		0	0	2	#NULL!	#NULL!	#NULL!	#NULL!		0	0							1
2	10	36	270	1	1	1	2	90	0	#NULL!	#NULL!		B	2	2	1	1	0	1	#NULL!	#NULL!		2015-08-07	80	2	160	50	1	4	0	0		0	0	2	#NULL!	#NULL!	#NULL!	#NULL!		0	0							1
2	10	1	292	1	1	1	2	90	0	#NULL!	#NULL!		B	2	2	1	1	0	1	#NULL!	#NULL!		2014-01-17	77	2	160	58.5	1	4	0	0		0	0	1	20	1	160	90		0	1	阑尾炎						1
2	10	6	325	1	1	1	2	90	0	#NULL!	#NULL!		C	3	2	1	1	0	1	#NULL!	#NULL!		2015-07-02	50	2	160	50	1	3	30	0		1	1	1	5	1	160	90	不详	0	0							1
2	10	11	56	1	1	1	2	90	0	#NULL!	#NULL!		B	2	2	1	1	0	1	#NULL!	#NULL!		2015-06-30	42	2	160	60	1	3	0	0		0	0	2	#NULL!	#NULL!	#NULL!	#NULL!		0	0							1
2	10	7	204	1	1	1	2	90	0	#NULL!	#NULL!		C	3	2	1	1	0	1	#NULL!	#NULL!		2015-11-24	73	2	160	50	1	3	0	0		0	0	2	#NULL!	#NULL!	#NULL!	#NULL!		0	0							1
2	7	9	319	1	1	1	2	90	0	#NULL!	#NULL!		C	3	2	1	1	0	1	#NULL!	#NULL!		2015-03-26	64	1	161	50	1	3	0	0		0	1	1	4	0	150	80	不详	0	0							1
2	2	8	71	1	1	1	1	31	1	#NULL!	#NULL!	病情重，脑疝,死亡（10d-90d）	A	1	1	1	1	0	0	3	2	脑疝、电解质紊乱	2015-01-03	62	1	162	60	1	3	0	0		0	0	1	1	0	#NULL!	#NULL!		0	0							1
2	5	2	169	1	1	1	2	90	0	#NULL!	#NULL!		A	1	1	1	1	0	1	#NULL!	#NULL!		2015-06-02	47	2	162	62.5	1	6	0	0		0	0	2	#NULL!	#NULL!	#NULL!	#NULL!		0	1	脑出血						1
2	11	2	80	1	1	1	2	90	0	#NULL!	#NULL!		C	3	2	1	1	0	1	#NULL!	#NULL!		2013-11-21	57	1	162	61	1	4	10	0		0	1	1	#NULL!	#NULL!	#NULL!	#NULL!		0	0							1
2	13	8	8	1	1	1	2	90	0	#NULL!	#NULL!		A	1	1	1	1	0	1	#NULL!	#NULL!		2015-11-27	48	2	162	50	1	0	60	0		0	0	2	#NULL!	#NULL!	#NULL!	#NULL!		0	0							1
2	9	12	89	1	1	1	2	90	0	#NULL!	#NULL!		A	1	1	1	1	0	1	#NULL!	#NULL!		2015-01-30	59	2	163	50	1	4	0	0		0	0	1	3	0	#NULL!	#NULL!		0	0							1
2	9	13	353	1	1	1	2	90	0	#NULL!	#NULL!		B	2	2	1	1	0	1	#NULL!	#NULL!		2015-02-10	64	2	163	50	1	0	30	0		0	0	0	#NULL!	#NULL!	#NULL!	#NULL!		0	0							1
2	2	30	59	1	1	1	2	90	0	#NULL!	#NULL!		A	1	1	1	1	0	1	#NULL!	#NULL!		2016-04-12	63	1	165	65	1	6	0	0		0	1	1	1	1	#NULL!	#NULL!	硝苯地平、倍他乐克	0	1	脑梗死	阿司匹林、普伐他汀					1
2	4	23	131	1	1	1	2	90	0	#NULL!	#NULL!		A	1	1	1	1	0	1	#NULL!	#NULL!		2016-02-15	78	1	165	65	1	6	0	0		0	1	1	10	0	130	75		0	1	慢性支气管炎	氨茶碱片					1
2	4	16	94	1	1	1	2	90	0	#NULL!	#NULL!		A	1	1	1	1	0	1	#NULL!	#NULL!		2015-11-02	45	1	165	65	1	5	0	0		1	1	1	2	1	135	80	厄贝沙坦胶囊	0	0							1
2	4	6	345	1	1	1	2	90	0	#NULL!	#NULL!		B	2	2	1	1	0	1	#NULL!	#NULL!		2014-10-15	83	1	165	62	1	5	0	0		2	2	1	11	1	135	85	厄贝沙坦胶囊	0	0							1
2	4	14	333	1	1	1	2	90	0	#NULL!	#NULL!		B	2	2	1	1	0	1	#NULL!	#NULL!		2015-09-30	69	1	165	63	1	3	0	1	青霉素	0	0	1	6	0	160	90	不详	0	0							1
2	4	4	256	1	1	1	2	90	0	#NULL!	#NULL!		B	2	2	1	1	0	1	#NULL!	#NULL!		2014-09-08	68	1	165	55.5	1	2	0	0		0	1	1	1	0	150	85	无	0	0							1
2	4	31	344	1	1	1	2	90	0	#NULL!	#NULL!		C	3	2	1	1	0	1	#NULL!	#NULL!		2016-02-24	45	1	165	61	1	2	0	0		1	1	0	#NULL!	#NULL!	#NULL!	#NULL!		0	0							1
2	4	9	142	1	1	1	2	90	0	#NULL!	#NULL!		B	2	2	1	1	0	1	#NULL!	#NULL!		2015-03-19	67	1	165	60	1	2	0	0		0	0	1	7	1	155	95		0	0							1
2	4	20	124	1	1	1	2	90	0	#NULL!	#NULL!		C	3	2	1	1	0	1	#NULL!	#NULL!		2015-12-24	54	1	165	60	1	2	0	0		1	1	2	#NULL!	#NULL!	#NULL!	#NULL!		0	1	慢性支气管炎						1
2	4	33	258	1	1	1	2	90	0	#NULL!	#NULL!		B	2	2	1	1	0	1	#NULL!	#NULL!		2016-05-06	48	1	165	60	1	1	0	0		1	0	1	1	0	140	85	不详	0	1	偏头痛						1
2	9	20	249	1	1	1	2	90	0	#NULL!	#NULL!		A	1	1	1	1	0	1	#NULL!	#NULL!		2016-04-10	50	1	165	65	1	4	0	0		0	0	1	2	0	#NULL!	#NULL!		0	0							1
2	9	4	2	1	1	1	2	90	0	#NULL!	#NULL!		B	2	2	1	1	0	1	#NULL!	#NULL!		2014-11-28	76	1	165	60	1	3	0	0		0	0	1	10	1	#NULL!	#NULL!	不详	0	1	脑梗塞	不详	慢性支气管炎	不详			1
2	11	18	361	1	1	1	2	90	0	#NULL!	#NULL!		B	2	2	1	1	0	1	#NULL!	#NULL!		2015-01-03	70	1	165	60	1	6	0	0		1	2	1	10	1	160	90	氨氯地平	0	0							1
2	11	19	313	1	1	1	2	90	0	#NULL!	#NULL!		A	1	1	1	1	0	1	#NULL!	#NULL!		2015-01-12	54	1	165	60.5	1	5	0	0		1	1	1	10	2	160	90		0	0							1
2	12	10	129	1	1	1	2	90	0	#NULL!	#NULL!		B	2	2	1	1	0	1	#NULL!	#NULL!		2014-02-13	51	1	165	60	1	5	30	1	磺胺类	0	0	1	5	0	#NULL!	#NULL!		0	1	鼻炎	无	打鼾	无	蚕豆病	无	1
2	10	11	371	1	1	1	2	90	0	#NULL!	#NULL!		B	2	2	1	1	0	1	#NULL!	#NULL!		2015-11-27	40	2	165	55	1	6	0	0		0	0	0	#NULL!	#NULL!	#NULL!	#NULL!		0	0							1
2	10	20	32	1	1	1	2	90	0	#NULL!	#NULL!		A	1	1	1	1	0	1	#NULL!	#NULL!		2016-01-05	75	1	165	60	1	5	0	0		0	1	1	20	1	145	85	不详	0	0							1
2	9	18	52	1	1	1	2	90	0	#NULL!	#NULL!		A	1	1	1	1	0	1	#NULL!	#NULL!		2016-03-20	78	2	166	60	1	3	0	0		0	0	1	20	1	180	100	不详	0	1	高血压病	不详					1
2	10	4	185	1	1	1	2	90	0	#NULL!	#NULL!		B	2	2	1	1	0	1	#NULL!	#NULL!		2015-11-20	74	2	166	60	1	2	0	1	青霉素	0	1	1	1	1	145	90		0	0							1
2	3	8	205	1	1	1	2	90	0	#NULL!	#NULL!		B	2	2	1	1	0	1	#NULL!	#NULL!		2015-07-10	50	1	167	62	1	2	0	0		0	0	1	4	1	#NULL!	#NULL!	不详	0	1	脊髓灰质炎	无					1
2	4	5	210	1	1	1	2	90	0	#NULL!	#NULL!		A	1	1	1	1	0	1	#NULL!	#NULL!		2014-10-14	43	1	167	59	1	6	0	0		0	0	1	5	0	#NULL!	#NULL!	无	0	0							1
2	4	21	201	1	1	1	2	90	0	#NULL!	#NULL!		B	2	2	1	1	0	1	#NULL!	#NULL!		2016-01-18	63	1	167	62	1	4	0	0		0	0	1	10	1	140	80	厄贝沙坦胶囊	0	1	2型糖尿病	二甲双胍（格华止）					1
2	4	24	197	1	1	1	2	90	0	#NULL!	#NULL!		B	2	2	1	1	0	1	#NULL!	#NULL!		2016-02-18	65	1	167	60	1	4	0	0		0	0	0	#NULL!	#NULL!	#NULL!	#NULL!		0	1	慢性胃炎		老年性痴呆				1
2	4	13	60	1	1	1	2	90	0	#NULL!	#NULL!		B	2	2	1	1	0	1	#NULL!	#NULL!		2015-09-27	64	1	167	65	1	1	0	0		0	0	1	2	1	140	90	坎地沙坦酯片	0	1	继发性癫痫	丙戍酸钠片					1
2	11	23	152	1	1	1	2	90	0	#NULL!	#NULL!		B	2	2	1	1	0	1	#NULL!	#NULL!		2015-02-20	49	1	167	65.5	1	6	0	0		0	1	1	3	1	170	90	氨氯地平	0	0							1
2	11	17	278	1	1	1	2	90	0	#NULL!	#NULL!		A	1	1	1	1	0	1	#NULL!	#NULL!		2014-12-22	61	1	167	60	1	5	20	0		1	1	1	5	0	160	90	不详	0	1	慢性支气管炎	无					1
2	12	6	215	1	1	1	2	90	0	#NULL!	#NULL!		A	1	1	1	1	0	1	#NULL!	#NULL!		2013-12-20	46	1	167	54.5	1	4	10	0		1	1	0	#NULL!	#NULL!	#NULL!	#NULL!		0	1	乙型病毒性肝炎	无					1
2	12	31	68	1	1	1	2	90	0	#NULL!	#NULL!		A	1	1	1	1	0	1	#NULL!	#NULL!		2015-04-28	66	1	167	62	1	4	0	0		0	0	1	10	0	160	90	不详	0	1	血管性痴呆	安理申					1
2	4	17	145	1	1	1	2	90	0	#NULL!	#NULL!		C	3	2	1	1	0	1	#NULL!	#NULL!		2015-11-03	63	1	168	60	1	5	0	0		2	1	1	5	1	150	95	厄贝沙坦胶囊	0	1	下肢静脉曲张		冠心病				1
2	4	7	38	1	1	1	2	90	0	#NULL!	#NULL!		C	3	2	1	1	0	1	#NULL!	#NULL!		2014-11-28	57	1	168	62	1	2	0	0		1	1	1	1	0	160	90	不详	0	0							1
2	11	30	184	1	1	1	2	90	0	#NULL!	#NULL!		A	1	1	1	1	0	1	#NULL!	#NULL!		2015-08-31	73	1	168	65	1	6	0	0		2	2	1	10	1	140	90	氨氯地平	0	1	高血压	氨氯地平					1
2	11	36	156	1	1	1	2	90	0	#NULL!	#NULL!		C	3	2	1	1	0	1	#NULL!	#NULL!		2016-01-17	66	1	168	65	1	3	30	0		1	1	1	#NULL!	0	150	90	不详	0	0							1
2	12	3	253	1	1	1	2	90	0	#NULL!	#NULL!		B	2	2	1	1	0	1	#NULL!	#NULL!		2013-12-10	67	1	168	60	1	2	0	0		0	0	1	10	1	150	80	氨氯地平（施慧达）	0	0							1
2	13	11	277	1	1	1	2	10	0	#NULL!	#NULL!	受试者要求退出	B	2	2	1	0	1	0	2	5		2015-08-13	70	2	168	59	1	3	0	0		0	0	1	20	2	#NULL!	#NULL!	不详	0	1	脑梗死	无	阑尾炎	手术	胃溃疡	胃大部切除	1
2	1	2	378	1	1	1	2	90	0	#NULL!	#NULL!		A	1	1	1	1	0	1	#NULL!	#NULL!		2015-03-20	77	1	168	63.5	1	3	0	0		0	0	1	3	0	#NULL!	#NULL!		0	1	2型糖尿病	诺和锐30					1
2	6	2	20	1	1	1	2	90	0	#NULL!	#NULL!		C	3	2	1	1	0	1	#NULL!	#NULL!		2015-08-18	60	1	168	63	1	2	0	0		0	0	0	#NULL!	#NULL!	#NULL!	#NULL!		0	1	糖尿病						1
2	6	4	218	1	1	1	2	90	0	#NULL!	#NULL!		A	1	1	1	1	0	1	#NULL!	#NULL!		2015-08-20	45	1	168	60	1	1	0	0		2	0	1	5	1	145	90	硝苯地平	0	0							1
2	10	10	3	0	1	1	2	90	0	#NULL!	#NULL!	受试者要求退出	A	1	1	1	0	1	0	2	5		2015-06-18	63	1	168	65	1	6	0	0		2	2	1	9	2	175	105	硝苯地平	0	1	不详						1
2	1	12	140	1	1	1	2	90	0	#NULL!	#NULL!		B	2	2	1	1	0	1	#NULL!	#NULL!		2016-03-30	83	1	169	68	1	3	0	0		0	0	1	20	2	#NULL!	#NULL!		0	0							1
2	2	16	414	1	1	1	2	90	0	#NULL!	#NULL!	超时间窗，剔除	C	3	2	1	0	0	1	#NULL!	#NULL!		2015-04-21	55	1	170	63	1	9	25	0		1	1	1	7	2	#NULL!	#NULL!	不详	0	0							1
2	2	36	76	1	1	1	2	90	0	#NULL!	#NULL!		B	2	2	1	1	0	1	#NULL!	#NULL!		2015-08-05	66	1	170	63	1	3	10	0		0	1	0	#NULL!	#NULL!	#NULL!	#NULL!		0	0							1
2	2	22	44	1	1	1	2	90	0	#NULL!	#NULL!		B	2	2	1	1	0	1	#NULL!	#NULL!		2015-01-12	66	1	170	63	1	2	30	0		1	1	1	5	1	#NULL!	#NULL!	硝苯地平	0	0							2
2	2	15	231	1	1	1	2	90	0	#NULL!	#NULL!		B	2	2	1	1	0	1	#NULL!	#NULL!		2015-05-02	47	1	170	65	1	2	10	0		0	1	1	5	0	#NULL!	#NULL!		0	0							1
2	3	1	251	0.45	1	1	2	5	0	#NULL!	#NULL!	受试者要求出院并退出	A	1	1	1	0	1	0	2	5		2014-01-17	51	1	170	60	2	3	0	0		1	0	2	#NULL!	#NULL!	#NULL!	#NULL!		0	0							1
2	3	4	63	1	1	1	2	5	0	#NULL!	#NULL!	自动出院,未吃完药，缺第10天随访	B	2	2	1	0	1	0	2	7		2015-10-08	84	1	170	65	1	2	1	0		2	2	1	5	0	150	85	不详	0	0							1
2	4	15	105	1	1	1	2	90	0	#NULL!	#NULL!		C	3	2	1	1	0	1	#NULL!	#NULL!		2015-10-26	66	1	170	61	1	5	0	0		2	2	1	10	1	145	85	厄贝沙坦胶囊	0	0							1
2	4	3	393	1	1	1	2	90	0	#NULL!	#NULL!		C	3	2	1	1	0	1	#NULL!	#NULL!		2014-08-10	82	1	170	56	1	5	0	0		0	1	1	3	1	140	80	络活喜 5mg qd	0	1	直肠癌	手术治疗	慢性阻塞性肺疾病				1
2	7	15	321	1	1	1	2	90	0	#NULL!	#NULL!		B	2	2	1	1	0	1	#NULL!	#NULL!		2016-02-05	41	1	170	63	1	3	0	0		1	1	1	3	0	160	90	不详	0	0							1
2	7	4	220	1	1	1	2	90	0	#NULL!	#NULL!		B	2	2	1	1	0	1	#NULL!	#NULL!		2014-01-21	51	1	170	66	1	2	0	0		1	1	1	3	0	#NULL!	#NULL!		0	0							1
2	9	7	330	1	1	1	2	90	0	#NULL!	#NULL!		A	1	1	1	1	0	1	#NULL!	#NULL!		2014-12-22	31	1	170	60	1	5	0	0		0	0	2	#NULL!	#NULL!	#NULL!	#NULL!		0	0							1
2	9	8	36	1	1	1	2	90	0	#NULL!	#NULL!		B	2	2	1	1	0	1	#NULL!	#NULL!		2014-12-24	76	1	170	62	1	5	0	0		1	0	1	3	1	#NULL!	#NULL!		0	0							1
2	9	17	166	1	1	1	2	90	0	#NULL!	#NULL!		C	3	2	1	1	0	1	#NULL!	#NULL!		2016-02-19	77	1	170	58.5	1	3	0	0		0	0	1	10	0	#NULL!	#NULL!		0	0							1
2	9	10	308	1	1	1	2	90	0	#NULL!	#NULL!		B	2	2	1	1	0	1	#NULL!	#NULL!		2015-01-09	73	1	170	62	1	2	0	0		0	0	2	#NULL!	#NULL!	#NULL!	#NULL!		0	0							1
2	9	9	281	1	1	1	2	90	0	#NULL!	#NULL!		C	3	2	1	1	0	1	#NULL!	#NULL!		2015-01-07	70	1	170	65	1	1	30	0		0	0	2	#NULL!	#NULL!	#NULL!	#NULL!		0	0							1
2	9	3	355	1	1	1	1	8	1	#NULL!	#NULL!	死亡（24h-10d）	C	3	2	1	0	1	1	2	2		2014-03-11	84	1	170	63	1	1	30	0		0	1	2	#NULL!	#NULL!	#NULL!	#NULL!		0	0							1
2	11	15	200	1	1	1	2	90	0	#NULL!	#NULL!		B	2	2	1	1	0	1	#NULL!	#NULL!		2014-11-03	67	1	170	60	1	5	0	0		0	1	1	#NULL!	0	#NULL!	#NULL!		0	0							1
2	11	16	22	1	1	1	2	90	0	#NULL!	#NULL!		C	3	2	1	1	0	1	#NULL!	#NULL!		2016-04-08	73	1	170	65	1	2	0	0		1	1	0	#NULL!	#NULL!	#NULL!	#NULL!		0	0							1
2	12	33	144	1	1	1	2	90	0	#NULL!	#NULL!		B	2	2	1	1	0	1	#NULL!	#NULL!		2015-06-09	64	1	170	63	1	4	0	0		0	1	1	10	1	150	90	厄贝沙坦	0	1	糖尿病	阿卡波糖					1
2	12	38	54	1	1	1	2	90	0	#NULL!	#NULL!		C	3	2	1	1	0	1	#NULL!	#NULL!		2015-08-20	57	1	170	63	1	4	0	0		1	1	2	#NULL!	#NULL!	#NULL!	#NULL!		0	0							1
2	12	30	348	1	1	1	1	13	1	#NULL!	7	死亡（10d-90d）	A	1	1	1	1	0	1	#NULL!	#NULL!	多器官衰竭	2015-04-23	71	1	170	63	1	4	0	0		0	0	1	10	1	#NULL!	#NULL!	代文 络活喜	0	1	冠心病	复方丹参片					1
2	12	23	45	1	1	1	2	90	0	#NULL!	#NULL!		C	3	2	1	1	0	1	#NULL!	#NULL!		2014-11-16	52	1	170	63	1	2	52	0		0	0	1	1	0	#NULL!	#NULL!		0	1	脑梗死	阿司匹林 立普妥 高舒达					1
2	12	37	100	1	1	1	2	90	0	#NULL!	#NULL!		A	1	1	1	1	0	1	#NULL!	#NULL!		2015-08-26	62	1	170	63	1	2	0	0		0	1	1	3	1	186	110	苯磺酸氨氯地平、厄贝沙坦、压氏达	0	0							1
2	12	27	53	1	1	1	2	90	0	#NULL!	#NULL!		B	2	2	1	1	0	1	#NULL!	#NULL!		2015-01-13	74	1	170	63	1	1	50	0		0	1	1	10	0	#NULL!	#NULL!		0	0							1
2	13	14	398	0.1	1	1	2	90	0	#NULL!	#NULL!	患者拒绝继续服药	C	3	2	1	0	1	0	2	5		2015-09-05	61	1	170	60	1	5	0	0		0	0	0	#NULL!	#NULL!	#NULL!	#NULL!		0	1	痛风	无					1
2	13	15	255	1	1	1	2	90	0	#NULL!	#NULL!		B	2	2	1	1	0	1	#NULL!	#NULL!		2015-11-03	64	1	170	60	1	3	0	0		2	2	0	#NULL!	#NULL!	#NULL!	#NULL!		0	1	1999年急性阑尾炎	保守治疗，用药不详					1
2	13	7	7	1	1	1	2	90	0	#NULL!	#NULL!		C	3	2	1	1	0	1	#NULL!	#NULL!		2015-10-31	52	1	170	60	1	1	0	0		1	1	0	#NULL!	#NULL!	#NULL!	#NULL!		0	1	肾结石	无	血吸虫病	无			1
2	14	14	113	0.1	1	1	2	90	0	#NULL!	#NULL!	严重不良事件：24h后血肿扩大转外科治疗，失访	C	3	2	1	0	1	0	2	2		2016-02-17	76	1	170	63	1	3	0	0		1	1	1	4	0	145	75	无	0	1	斜疝	无					1
2	14	10	261	1	1	1	2	90	0	#NULL!	#NULL!		A	1	1	1	1	0	1	#NULL!	#NULL!		2015-11-01	64	1	170	60	1	2	15	0		1	1	0	#NULL!	#NULL!	#NULL!	#NULL!		0	1	糖尿病	不详	痛风	不详			1
2	14	9	10	1	1	1	2	90	0	#NULL!	#NULL!		B	2	2	1	1	0	1	#NULL!	#NULL!		2015-10-16	60	1	170	63	1	2	0	0		0	1	2	#NULL!	#NULL!	#NULL!	#NULL!		0	0							1
2	14	2	396	1	1	1	2	90	0	#NULL!	#NULL!		C	3	2	1	1	0	1	#NULL!	#NULL!		2014-12-06	54	1	170	63	1	0	20	1	帕拉米松	0	1	1	10	1	160	100	波依定 5mg qd	0	1	小儿麻痹	无					1
2	1	7	263	1	1	1	2	90	0	#NULL!	#NULL!		A	1	1	1	1	0	1	#NULL!	#NULL!		2016-01-30	94	1	170	60	1	4	0	0		0	1	1	2	0	170	110		0	0							1
2	1	19	404	1	1	1	2	90	0	#NULL!	#NULL!		C	3	2	1	1	0	1	#NULL!	#NULL!		2015-09-02	64	1	170	63	1	4	0	0		1	1	0	#NULL!	#NULL!	#NULL!	#NULL!		0	0							1
2	1	13	134	1	1	1	2	90	0	#NULL!	#NULL!		C	3	2	1	1	0	1	#NULL!	#NULL!		2015-04-19	63	1	170	68	1	2	0	0		0	0	1	4	2	#NULL!	#NULL!		0	0							1
2	1	3	155	1	1	1	2	90	0	#NULL!	#NULL!		C	3	2	1	1	0	1	#NULL!	#NULL!		2015-03-22	70	1	170	63	1	1	0	0		2	2	0	#NULL!	#NULL!	#NULL!	#NULL!		0	1	脑梗死	脑心通					1
2	6	5	376	1	1	1	2	90	0	#NULL!	#NULL!		B	2	2	1	1	0	1	#NULL!	#NULL!		2015-06-23	60	1	170	62	1	3	0	0		0	0	0	#NULL!	#NULL!	#NULL!	#NULL!		0	#NULL!							1
2	10	27	130	1	1	1	2	90	0	#NULL!	#NULL!		A	1	1	1	1	0	1	#NULL!	#NULL!		2015-07-21	48	1	170	60	1	6	0	0		0	0	1	10	0	#NULL!	#NULL!		0	0							1
2	10	28	188	1	1	1	2	90	0	#NULL!	#NULL!		B	2	2	1	1	0	1	#NULL!	#NULL!		2015-07-25	64	1	170	60	2	5	0	0		0	0	2	#NULL!	#NULL!	#NULL!	#NULL!		0	0							1
2	10	3	301	1	1	1	2	90	0	#NULL!	#NULL!		A	1	1	1	1	0	1	#NULL!	#NULL!		2014-04-11	59	1	170	65	1	4	0	0		1	2	1	10	1	#NULL!	#NULL!	马来酸依那普利	0	#NULL!							1
2	10	2	267	1	1	1	2	90	0	#NULL!	#NULL!		C	3	2	1	1	0	1	#NULL!	#NULL!		2014-01-22	79	1	170	63	1	4	0	0		1	1	1	10	2	#NULL!	#NULL!		0	1	头晕头痛	止痛片					1
2	10	16	288	1	1	1	2	90	0	#NULL!	#NULL!		B	2	2	1	1	0	1	#NULL!	#NULL!		2015-12-11	45	1	170	63	1	3	0	0		2	2	0	#NULL!	#NULL!	#NULL!	#NULL!		0	0							1
2	9	15	248	1	1	1	2	90	0	#NULL!	#NULL!		B	2	2	1	1	0	1	#NULL!	#NULL!		2015-12-03	59	1	171	68	1	5	0	0		0	0	1	#NULL!	0	165	95		0	0							1
2	1	16	257	1	1	1	2	90	0	#NULL!	#NULL!		C	3	2	1	1	0	1	#NULL!	#NULL!		2016-05-19	59	1	171	67.5	1	2	0	0		1	0	0	#NULL!	#NULL!	#NULL!	#NULL!		0	#NULL!							1
2	11	26	6	1	1	1	2	90	0	#NULL!	#NULL!		C	3	2	1	1	0	1	#NULL!	#NULL!		2016-02-01	35	1	172	70.5	1	3	0	0		0	1	1	2	0	160	90	氨氯地平	0	0							1
2	1	1	362	1	1	1	2	90	0	#NULL!	#NULL!		C	3	2	1	1	0	1	#NULL!	#NULL!		2015-11-24	94	1	172	70	1	5	0	0		0	0	2	#NULL!	#NULL!	#NULL!	#NULL!		0	0							1
2	6	6	326	1	1	1	2	90	0	#NULL!	#NULL!		B	2	2	1	1	0	1	#NULL!	#NULL!		2015-05-07	62	1	172	70	1	1	30	0		0	0	1	5	0	#NULL!	#NULL!	无	0	0							1
2	5	1	118	1	1	1	2	90	0	#NULL!	#NULL!		C	3	2	1	1	0	1	#NULL!	#NULL!		2015-05-13	74	1	173	71	1	3	0	0		0	0	1	20	1	130	80	不详	0	1	脑梗塞	脑栓通	高血压病	氢氯吡格雷			1
2	7	10	133	1	1	1	2	90	0	#NULL!	#NULL!		B	2	2	1	1	0	1	#NULL!	#NULL!		2015-01-03	77	1	173	56	1	3	20	0		0	0	1	10	2	160	90	不详	0	0							1
2	12	39	66	1	1	1	2	90	0	#NULL!	#NULL!		A	1	1	1	1	0	1	#NULL!	#NULL!		2015-08-29	40	1	173	57	1	3	10	0		1	0	1	1	0	150	90		0	0							1
2	1	15	34	1	1	1	2	90	0	#NULL!	#NULL!		B	2	2	1	1	0	1	#NULL!	#NULL!		2015-08-03	62	1	173	70	1	3	0	0		1	1	1	4	1	#NULL!	#NULL!	贝那普利	0	1	心房颤动（阵发性）	无					1
2	6	1	370	1	1	1	2	90	0	#NULL!	#NULL!		A	1	1	1	1	0	1	#NULL!	#NULL!		2015-09-30	45	1	173	68	1	6	0	0		0	0	1	10	0	160	90	不详	0	0							1
2	10	12	275	1	1	1	2	90	0	#NULL!	#NULL!		C	3	2	1	1	0	1	#NULL!	#NULL!		2015-11-27	63	1	173	60	1	5	0	0		0	0	0	#NULL!	#NULL!	#NULL!	#NULL!		0	1	支气管炎						1
2	2	1	13	1	1	1	2	90	0	#NULL!	#NULL!		A	1	1	1	1	0	1	#NULL!	#NULL!		2013-12-29	74	1	175	70	1	3	0	0		0	0	1	20	0	#NULL!	#NULL!	硝苯氨氯地平	0	1	老年痴呆	无					1
2	2	3	162	0.4	1	1	2	90	0	#NULL!	#NULL!	再出血，拒绝服用中药	C	3	2	1	0	1	0	2	1		2014-01-23	57	1	175	65	1	2	0	0		0	0	1	5	0	130	80		0	1	脑出血						1
2	11	26	115	1	1	1	2	90	0	#NULL!	#NULL!		B	2	2	1	1	0	1	#NULL!	#NULL!		2015-04-29	65	1	175	65.5	1	5	0	0		2	2	1	2	0	#NULL!	#NULL!	无	0	1	慢性支气管炎并阻塞性肺	氨茶碱	慢性肾功能不全	尿毒清			1
2	12	25	226	0.25	1	1	1	5	1	#NULL!	2	急性心肌梗死（24h-10d）	A	1	1	1	0	1	0	2	2	急性心肌梗死	2014-12-01	76	1	175	70	1	3	0	0		0	0	1	2	1	140	90	倍他乐克 23.25mg qd	0	1	脑出血、稳定性心绞痛	无	糖尿病、冠心病	胰岛素、阿司匹林	肾结石、高血压性心脏病	无	1
2	1	10	342	1	1	1	2	90	0	#NULL!	#NULL!		A	1	1	1	1	0	1	#NULL!	#NULL!		2015-06-23	63	1	175	70	1	3	0	0		1	0	1	10	2	#NULL!	#NULL!	不详	0	0							1
2	1	14	280	1	1	1	2	90	0	#NULL!	#NULL!		A	1	1	1	1	0	1	#NULL!	#NULL!		2016-04-29	61	1	175	72.3	1	1	0	0		1	0	1	10	1	140	95	硝苯地平缓释片	0	0							1
2	6	12	50	1	1	1	2	90	0	#NULL!	#NULL!		C	3	2	1	1	0	1	#NULL!	#NULL!		2015-09-04	61	1	175	70	1	1	30	0		0	0	1	10	1	135	85	硝苯地平	0	1	糖尿病	二甲双胍					1
2	6	3	88	1	1	1	2	90	0	#NULL!	#NULL!		C	3	2	1	1	0	1	#NULL!	#NULL!		2015-10-08	58	1	175	70	1	1	0	0		0	0	1	10	1	160	90	硝苯地平	0	0							1
2	10	31	65	1	1	1	2	90	0	#NULL!	#NULL!		B	2	2	1	1	0	1	#NULL!	#NULL!		2015-07-30	53	1	175	70	1	5	0	0		0	1	1	3	0	#NULL!	#NULL!		0	#NULL!							1
2	10	19	187	1	1	1	2	90	0	#NULL!	#NULL!		B	2	2	1	1	0	1	#NULL!	#NULL!		2016-01-04	54	1	175	65	1	5	0	0		1	1	1	2	0	#NULL!	#NULL!		0	0							1
2	10	29	295	1	1	1	2	90	0	#NULL!	#NULL!	出院后失访	C	3	2	1	1	1	0	3	6		2015-07-26	68	1	175	70	1	4	30	0		0	1	0	#NULL!	#NULL!	#NULL!	#NULL!		0	1	支气管哮喘						1
2	10	9	132	0.4	1	1	2	5	0	#NULL!	#NULL!	6月24日患者自动出院,要求退出	A	1	1	1	0	1	0	2	5		2015-06-20	75	1	175	70	1	4	0	0		1	1	1	5	2	150	90	卡托普利	0	1	气管炎		支气管扩张				1
2	10	7	411	1	1	1	2	90	0	#NULL!	#NULL!		C	3	2	1	1	0	1	#NULL!	#NULL!		2015-05-29	63	1	175	70.5	1	3	30	0		0	0	1	6	1	150	95	硝苯地平	0	0							1
2	7	3	179	1	1	1	2	90	0	#NULL!	#NULL!		A	1	1	1	1	0	1	#NULL!	#NULL!		2013-12-02	74	1	176	65	1	4	40	0		1	1	1	3	0	#NULL!	#NULL!		0	0							1
2	1	21	182	1	1	1	2	90	0	#NULL!	#NULL!		B	2	2	1	1	0	1	#NULL!	#NULL!		2015-10-05	83	1	176	74	1	2	0	0		0	0	1	10	1	#NULL!	#NULL!		0	1	糖尿病	胰岛素					1
2	11	12	387	1	1	1	2	90	0	#NULL!	#NULL!		B	2	2	1	1	0	1	#NULL!	#NULL!		2014-09-03	38	1	178	75	1	3	0	0		1	1	1	#NULL!	1	#NULL!	#NULL!		0	0							1
2	3	3	58	1	1	1	2	90	0	#NULL!	#NULL!		B	2	2	1	1	0	1	#NULL!	#NULL!		2014-06-08	60	2	150	55	1	2	0	0		0	0	1	1	0	160	90		0	0							1
2	11	10	157	1	1	1	2	90	0	#NULL!	#NULL!		A	1	1	1	1	0	1	#NULL!	#NULL!		2014-06-22	46	2	150	54	1	5	0	0		0	0	1	#NULL!	0	#NULL!	#NULL!		0	0							1
2	2	2	42	1	1	1	2	90	0	#NULL!	#NULL!		B	2	2	1	1	0	1	#NULL!	#NULL!		2014-01-09	84	2	155	60	1	3	0	0		0	0	1	5	0	170	100	不详	0	1	慢性阻塞性肺疾病	无					1
2	4	22	408	1	1	1	2	90	0	#NULL!	#NULL!		C	3	2	1	1	0	1	#NULL!	#NULL!		2016-01-28	65	2	155	60	1	1	26	0		0	0	1	1	0	#NULL!	#NULL!	不详	0	1	下肢静脉曲张	无	左心室肥大	无			1
2	9	1	217	1	2	2	1	5	1	#NULL!	#NULL!	死亡（24h-10d）	A	1	1	1	0	1	1	2	7	中枢性呼吸循环衰竭	2014-01-14	74	1	155	63	1	5	0	0		0	0	0	#NULL!	#NULL!	#NULL!	#NULL!		0	0							1
2	9	16	75	1	1	1	2	90	0	#NULL!	#NULL!		A	1	1	1	1	0	1	#NULL!	#NULL!		2015-12-11	66	2	155	60	1	2	0	0		0	0	1	3	0	#NULL!	#NULL!		0	0							1
2	1	7	195	1	1	1	2	90	0	#NULL!	#NULL!	超时间窗，剔除	C	3	2	1	0	0	1	#NULL!	#NULL!		2015-05-14	66	2	155	60	1	9	#NULL!	1	青霉素	0	0	1	10	2	#NULL!	#NULL!		0	1	偏头疼						1
2	1	9	117	1	1	1	2	90	0	#NULL!	#NULL!		B	2	2	1	1	0	1	#NULL!	#NULL!		2015-06-22	67	2	156	67.2	1	2	0	0		0	0	1	2	2	#NULL!	#NULL!	不详	0	0							1
2	6	23	214	1	1	1	2	90	0	#NULL!	#NULL!		B	2	2	1	1	0	1	#NULL!	#NULL!		2015-12-03	59	2	157	60	1	2	30	0		0	0	1	4	2	#NULL!	#NULL!		0	0							1
2	2	7	193	0.2	1	1	2	90	0	#NULL!	#NULL!	受试者要求转上级医院并要求退出研究	B	2	2	1	0	1	0	2	5		2014-01-28	68	2	158	60	1	3	0	0		0	0	0	#NULL!	#NULL!	#NULL!	#NULL!		0	0							1
2	2	21	235	1	1	1	2	90	0	#NULL!	#NULL!		C	3	2	1	1	0	1	#NULL!	#NULL!		2015-10-10	62	2	160	65	1	4	0	0		1	1	1	10	1	#NULL!	#NULL!		0	0							1
2	2	5	138	1	1	1	2	90	0	#NULL!	#NULL!		B	2	2	1	1	0	1	#NULL!	#NULL!		2014-03-09	63	2	160	65	1	3	0	0		0	0	1	5	1	#NULL!	#NULL!		0	0							1
2	4	11	303	1	1	1	2	90	0	#NULL!	#NULL!		B	2	2	1	1	0	1	#NULL!	#NULL!		2015-04-07	63	2	160	65	1	0	30	0		0	0	1	20	1	150	85	苯磺酸氨氯地平片	0	1	脑梗塞		高血压病				1
2	13	1	178	1	1	1	2	90	0	#NULL!	#NULL!		B	2	2	1	1	0	1	#NULL!	#NULL!		2015-05-25	53	1	160	62.5	1	4	0	0		1	1	1	10	1	#NULL!	#NULL!		0	1	乙型糖尿病	二甲双胍					1
2	1	20	307	1	1	1	2	90	0	#NULL!	#NULL!		A	1	1	1	1	0	1	#NULL!	#NULL!		2015-09-12	63	2	160	65	1	2	0	0		0	0	1	10	1	#NULL!	#NULL!	得高宁	0	1	脑梗死		冠状动脉支架置入	阿司匹林、氯吡格雷			1
2	1	11	194	1	1	1	2	90	0	#NULL!	#NULL!	病情加重，转院治疗；gcs为3，剔除	B	2	2	1	0	1	0	2	7		2015-06-27	57	2	160	63	1	2	0	0		2	0	1	10	1	#NULL!	#NULL!	硝苯地平缓释片、尼莫地平	0	1	脑梗死	阿斯匹林					1
2	1	10	96	1	1	1	2	90	0	#NULL!	#NULL!		A	1	1	1	1	0	1	#NULL!	#NULL!		2015-05-05	44	2	160	65	1	1	30	0		0	0	1	4	1	200	120	和亘平	0	0							1
2	10	22	367	1	1	1	2	90	0	#NULL!	#NULL!		B	2	2	1	1	0	1	#NULL!	#NULL!		2015-07-14	50	2	160	70	1	5	0	0		0	0	1	3	1	185	90	不详	0	0							1
2	10	21	369	1	1	1	2	90	0	#NULL!	#NULL!		A	1	1	1	1	0	1	#NULL!	#NULL!		2015-07-13	69	2	160	70	1	3	0	0		0	0	0	#NULL!	#NULL!	#NULL!	#NULL!		0	0							1
2	2	24	232	1	1	1	2	90	0	#NULL!	#NULL!		C	3	2	1	1	0	1	#NULL!	#NULL!		2016-01-15	58	1	162	70	1	3	0	0		0	1	0	#NULL!	#NULL!	#NULL!	#NULL!		0	0							1
2	2	31	112	1	1	1	2	90	0	#NULL!	#NULL!		C	3	2	1	1	0	1	#NULL!	#NULL!		2016-04-11	58	1	162	70	1	2	15	0		0	1	1	5	1	#NULL!	#NULL!	马来酸依那普利叶酸片	0	1	冠心病	阿司匹林					1
2	2	26	239	1	1	1	2	90	0	#NULL!	#NULL!		C	3	2	1	1	0	1	#NULL!	#NULL!		2016-01-18	89	1	162	68	1	2	10	0		0	2	1	1	1	#NULL!	#NULL!	不详	0	0							1
2	2	12	245	1	1	1	2	90	0	#NULL!	#NULL!		C	3	2	1	1	0	1	#NULL!	#NULL!		2015-02-23	69	1	162	65	1	1	31	0		1	1	0	#NULL!	#NULL!	#NULL!	#NULL!		0	0							1
2	6	15	208	1	1	1	2	90	0	#NULL!	#NULL!		A	1	1	1	1	0	1	#NULL!	#NULL!		2015-12-03	56	2	162	65	1	3	0	0		0	0	1	5	1	#NULL!	#NULL!	利血平	0	0							1
2	10	32	180	0.2	1	1	2	90	0	#NULL!	#NULL!	再出血，退出	C	3	2	1	0	1	0	2	1		2015-07-16	57	2	162	70	1	5	0	0		0	0	2	#NULL!	#NULL!	#NULL!	#NULL!		0	0							1
2	2	19	30	1	1	1	2	90	0	#NULL!	#NULL!		B	2	2	1	1	0	1	#NULL!	#NULL!		2015-10-03	75	1	163	65	1	6	0	0		1	1	2	#NULL!	2	#NULL!	#NULL!		0	0							1
2	1	24	163	1	1	1	2	90	0	#NULL!	#NULL!		C	3	2	1	1	0	1	#NULL!	#NULL!		2015-10-31	67	2	163	70	1	1	0	0		0	0	1	5	2	#NULL!	#NULL!		0	0							1
2	2	25	107	1	1	1	2	90	0	#NULL!	#NULL!		A	1	1	1	1	0	1	#NULL!	#NULL!		2015-12-04	54	1	165	70	1	6	0	0		0	1	1	5	0	#NULL!	#NULL!		0	1	焦虑症	不详					1
2	2	23	397	1	1	1	2	90	0	#NULL!	#NULL!		A	1	1	1	1	0	1	#NULL!	#NULL!		2015-12-21	80	1	165	70	1	5	0	0		0	1	1	1	2	#NULL!	#NULL!		0	0							1
2	2	27	18	1	1	1	2	90	0	#NULL!	#NULL!		C	3	2	1	1	0	1	#NULL!	#NULL!		2016-02-09	40	1	165	70	1	5	0	0		1	1	1	1	1	#NULL!	#NULL!	氨氯地平	0	1	失眠症	无					1
2	2	18	41	0.6	1	1	2	10	0	#NULL!	#NULL!	患者家属要求至上级医院治疗，缺第10天随访	C	3	2	1	0	1	0	2	7		2015-09-06	84	1	165	70	1	3	0	0		0	0	1	10	1	#NULL!	#NULL!	厄贝沙坦、马来酸氨氯地平	0	0							1
2	9	5	174	1	1	1	2	90	0	#NULL!	#NULL!	受试者提前出院，无第10天随访	C	3	2	1	0	1	1	1	5		2014-12-02	60	1	165	70	1	1	0	0		0	0	1	5	1	160	90	不详	0	1	右侧脑出血	不详					1
2	11	33	27	1	1	1	2	90	0	#NULL!	#NULL!		A	1	1	1	1	0	1	#NULL!	#NULL!		2015-12-14	53	1	165	75.5	1	2	0	0		1	1	1	10	0	160	90	不详	0	0							1
2	6	13	306	1	1	1	2	90	0	#NULL!	#NULL!		B	2	2	1	1	0	1	#NULL!	#NULL!		2015-09-11	71	1	165	70	1	4	0	0		1	1	1	4	0	150	85	不详	0	0							1
2	8	24	148	1	1	1	2	90	0	#NULL!	#NULL!		C	3	2	1	1	0	1	#NULL!	#NULL!		2013-11-09	38	1	167	75	1	3	0	0		0	0	0	#NULL!	#NULL!	#NULL!	#NULL!		0	1	脂肪肝	无					1
2	3	2	67	1	1	1	2	90	0	#NULL!	#NULL!		C	3	2	1	1	0	1	#NULL!	#NULL!		2015-02-07	65	1	168	76	1	2	0	0		0	1	1	8	1	160	90	不详	0	0							1
2	13	5	290	1	1	1	2	90	0	#NULL!	#NULL!		C	3	2	1	1	0	1	#NULL!	#NULL!		2015-12-10	66	1	168	70	1	2	0	0		2	2	0	#NULL!	#NULL!	#NULL!	#NULL!		0	1	泌尿系结石	无	青光眼	无			1
2	1	4	386	1	1	1	2	90	0	#NULL!	#NULL!		C	3	2	1	1	0	1	#NULL!	#NULL!		2015-03-22	72	1	168	71.2	1	3	0	0		0	0	1	5	0	#NULL!	#NULL!		0	1	糖尿病	无					1
2	1	8	391	1	1	1	2	90	0	#NULL!	#NULL!		C	3	2	1	1	0	1	#NULL!	#NULL!		2015-06-18	62	1	168	70.2	1	2	0	0		1	1	1	1	0	150	90	不详	0	0							1
2	1	4	181	1	1	1	2	90	0	#NULL!	#NULL!		C	3	2	1	1	0	1	#NULL!	#NULL!		2015-12-23	45	1	168	75	1	2	0	0		0	1	0	#NULL!	#NULL!	#NULL!	#NULL!		0	0							1
2	2	13	247	0.2	1	1	2	2	0	#NULL!	#NULL!	患者中途退出	A	1	1	1	0	1	0	2	7		2015-07-05	56	1	170	75	1	2	0	0		1	2	1	5	1	#NULL!	#NULL!	倍他乐克、硝苯地平	0	1	糖尿病						1
2	7	2	283	1	1	1	2	90	0	#NULL!	#NULL!		B	2	2	1	1	0	1	#NULL!	#NULL!		2013-12-31	48	1	170	70	1	0	30	0		0	0	0	#NULL!	#NULL!	#NULL!	#NULL!		0	0							1
2	11	4	223	1	1	1	2	90	0	#NULL!	#NULL!		A	1	1	1	1	0	1	#NULL!	#NULL!		2014-01-29	53	1	170	70	1	5	30	0		1	1	1	#NULL!	0	#NULL!	#NULL!		0	0							1
2	11	9	120	1	1	1	2	90	0	#NULL!	#NULL!		C	3	2	1	1	0	1	#NULL!	#NULL!		2015-05-11	68	1	170	70	1	4	0	0		0	1	1	#NULL!	0	#NULL!	#NULL!		0	0							1
2	11	30	274	1	1	1	2	90	0	#NULL!	#NULL!		B	2	2	1	1	0	1	#NULL!	#NULL!		2016-03-11	42	1	170	70	1	3	0	0		1	1	1	5	0	#NULL!	#NULL!	不详	0	0							1
2	6	21	350	1	1	1	2	90	0	#NULL!	#NULL!		A	1	1	1	1	0	1	#NULL!	#NULL!		2016-02-09	67	1	170	80	1	2	0	0		2	2	1	10	1	#NULL!	#NULL!	硝苯地平	0	0							1
2	6	11	360	1	1	1	2	90	0	#NULL!	#NULL!		A	1	1	1	1	0	1	#NULL!	#NULL!		2015-09-11	46	1	170	75	1	2	0	0		1	1	1	5	0	150	90	不详	0	0							1
2	10	25	4	1	1	1	2	90	0	#NULL!	#NULL!		B	2	2	1	1	0	1	#NULL!	#NULL!		2015-07-17	56	1	170	74	1	6	0	0		0	0	2	#NULL!	#NULL!	#NULL!	#NULL!		0	0							1
2	10	35	359	1	1	1	2	90	0	#NULL!	#NULL!		A	1	1	1	1	0	1	#NULL!	#NULL!		2015-08-08	52	1	170	70	1	5	0	0		1	1	1	6	2	#NULL!	#NULL!	厄贝沙坦片	0	0							1
2	10	22	190	1	1	1	2	90	0	#NULL!	#NULL!		A	1	1	1	1	0	1	#NULL!	#NULL!		2016-01-27	63	1	170	76	1	4	0	0		0	0	1	10	0	160	90	不详	0	0							1
2	10	30	229	1	1	1	2	90	0	#NULL!	#NULL!		A	1	1	1	1	0	1	#NULL!	#NULL!		2015-07-30	53	1	170	70	1	3	30	0		0	0	1	2	2	#NULL!	#NULL!		0	0							1
2	10	15	384	1	1	1	2	90	0	#NULL!	#NULL!		C	3	2	1	1	0	1	#NULL!	#NULL!		2015-12-06	61	1	170	70	1	3	0	0		1	1	1	5	0	#NULL!	#NULL!		0	0							1
2	10	14	164	1	1	1	2	90	0	#NULL!	#NULL!		A	1	1	1	1	0	1	#NULL!	#NULL!		2015-12-06	63	1	170	70	1	3	0	0		0	0	1	#NULL!	0	#NULL!	#NULL!		0	0							1
2	10	18	74	1	1	1	2	90	0	#NULL!	#NULL!		A	1	1	1	1	0	1	#NULL!	#NULL!		2015-07-07	52	1	170	70	1	2	0	0		0	0	2	#NULL!	#NULL!	#NULL!	#NULL!		0	0							1
2	10	19	183	1	1	1	2	90	0	#NULL!	#NULL!		B	2	2	1	1	0	1	#NULL!	#NULL!		2015-07-09	44	1	170	70	1	2	0	0		0	0	1	1	0	160	90	不详	0	0							1
2	1	13	284	1	1	1	2	90	0	#NULL!	#NULL!		A	1	1	1	1	0	1	#NULL!	#NULL!		2015-07-11	71	1	171	75.1	1	6	0	0		1	1	0	#NULL!	#NULL!	#NULL!	#NULL!		0	0							1
2	1	18	12	1	1	1	2	90	0	#NULL!	#NULL!		C	3	2	1	1	0	1	#NULL!	#NULL!		2015-08-23	61	1	171	72.3	1	5	0	0		2	1	1	10	1	140	90	降压0号	0	1	冠心病	硝酸异山梨酯					1
2	2	32	78	1	1	1	2	90	0	#NULL!	#NULL!		B	2	2	1	1	0	1	#NULL!	#NULL!		2016-05-11	76	1	172	78	1	2	0	0		1	1	1	2	1	#NULL!	#NULL!	尼群地平	0	1	痛风	无	慢性胃炎	无			1
2	11	29	311	1	1	1	2	90	0	#NULL!	#NULL!		C	3	2	1	1	0	1	#NULL!	#NULL!		2015-06-23	40	1	172	75.5	1	5	0	0		1	1	1	2	0	160	70	不详	0	0							1
2	11	5	389	1	1	1	2	90	0	#NULL!	#NULL!		A	1	1	1	1	0	1	#NULL!	#NULL!		2013-11-17	57	1	172	75	1	2	0	0		1	1	1	#NULL!	0	#NULL!	#NULL!		0	0							1
2	6	22	137	1	1	1	2	90	0	#NULL!	#NULL!		A	1	1	1	1	0	1	#NULL!	#NULL!		2015-10-20	63	1	172	75	1	3	0	0		1	1	0	#NULL!	#NULL!	#NULL!	#NULL!		0	0							1
2	1	6	252	1	1	1	2	90	0	#NULL!	#NULL!		B	2	2	1	1	0	1	#NULL!	#NULL!		2015-04-04	60	1	173	72	1	4	0	0		1	1	1	5	0	#NULL!	#NULL!	不详	0	0							1
2	1	8	151	1	1	1	2	90	0	#NULL!	#NULL!		B	2	2	1	1	0	1	#NULL!	#NULL!		2016-01-31	64	1	173	72	1	3	0	0		0	0	0	#NULL!	#NULL!	#NULL!	#NULL!		0	0							1
2	6	8	310	1	1	1	2	90	0	#NULL!	#NULL!		A	1	1	1	1	0	1	#NULL!	#NULL!		2015-07-04	53	1	173	75	1	4	0	0		0	0	1	2	2	160	90		0	0							1
2	11	31	327	1	1	1	2	90	0	#NULL!	#NULL!		A	1	1	1	1	0	1	#NULL!	#NULL!		2015-09-09	57	1	174	75	1	3	0	0		0	1	1	5	1	160	90	不详	0	0							1
2	1	6	186	1	1	1	2	90	0	#NULL!	#NULL!		A	1	1	1	1	0	1	#NULL!	#NULL!		2016-01-23	67	1	174	74	1	3	0	0		1	1	1	1	1	140	80	硝苯地平缓释片	0	0							1
2	7	5	412	1	1	1	2	90	0	#NULL!	#NULL!		A	1	1	1	1	0	1	#NULL!	#NULL!		2014-09-22	65	1	175	75	1	3	0	0		2	2	1	1	0	160	65		0	0							1
2	11	32	97	1	1	1	2	90	0	#NULL!	#NULL!		C	3	2	1	1	0	1	#NULL!	#NULL!		2015-10-05	42	1	175	75	1	3	0	0		0	1	1	5	0	160	90	不详	0	0							1
2	11	28	356	1	1	1	2	90	0	#NULL!	#NULL!		B	2	2	1	1	0	1	#NULL!	#NULL!		2016-02-15	57	1	175	75	1	2	0	0		1	1	1	5	1	160	90	伊泰青	0	0							1
2	1	12	95	1	1	1	2	90	0	#NULL!	#NULL!		A	1	1	1	1	0	1	#NULL!	#NULL!		2015-06-26	52	1	176	81	1	6	0	0		1	1	1	3	1	#NULL!	#NULL!	和亘平	0	0							1
2	1	14	37	1	1	1	2	90	0	#NULL!	#NULL!		B	2	2	1	1	0	1	#NULL!	#NULL!		2015-07-22	42	1	176	82	1	5	0	0		1	1	0	30	2	160	90		0	1	强直性脊柱炎						1
2	1	22	379	1	1	1	2	90	0	#NULL!	#NULL!		A	1	1	1	1	0	1	#NULL!	#NULL!		2015-10-08	84	1	176	79	1	3	0	0		1	2	1	1	0	#NULL!	#NULL!		0	1	脑梗死		2型糖尿病	二甲双胍			1
2	1	9	21	1	1	1	2	90	0	#NULL!	#NULL!		C	3	2	1	1	0	1	#NULL!	#NULL!		2016-02-18	64	1	176	76	1	2	0	0		0	0	0	#NULL!	#NULL!	#NULL!	#NULL!		0	0							1
2	6	18	332	1	1	1	2	90	0	#NULL!	#NULL!		B	2	2	1	1	0	1	#NULL!	#NULL!		2016-03-13	46	1	176	80	1	2	30	0		1	1	2	#NULL!	#NULL!	#NULL!	#NULL!		0	0							1
2	10	5	146	1	1	1	2	90	0	#NULL!	#NULL!		A	1	1	1	1	0	1	#NULL!	#NULL!		2015-11-22	42	1	177	80	1	6	0	0		0	0	1	3	2	#NULL!	#NULL!		0	0							1
2	10	8	139	1	1	1	2	90	0	#NULL!	#NULL!		B	2	2	1	1	0	1	#NULL!	#NULL!		2015-07-02	55	1	181	88	1	3	0	0		1	1	1	5	1	160	90	不详	0	0							1
2	1	17	366	1	1	1	2	90	0	#NULL!	#NULL!		C	3	2	1	1	0	1	#NULL!	#NULL!		2015-08-17	46	2	151	67.5	1	4	0	0		0	0	1	8	2	#NULL!	#NULL!		0	1	尿路结石	无					1
2	1	5	114	1	1	1	2	90	0	#NULL!	#NULL!		A	1	1	1	1	0	1	#NULL!	#NULL!		2015-03-30	54	2	152	68.3	1	3	0	0		0	0	1	7	0	#NULL!	#NULL!		0	0							1
2	12	32	337	1	1	1	2	90	0	#NULL!	#NULL!		B	2	2	1	1	0	1	#NULL!	#NULL!		2015-05-25	45	2	153	96	1	3	0	0		0	0	1	5	1	170	90	乌拉地尔缓释片 富马酸比索洽尔	0	1	风湿性关节炎	雷公藤					1
2	6	19	207	1	1	1	2	90	0	#NULL!	#NULL!		B	2	2	1	1	0	1	#NULL!	#NULL!		2015-12-03	53	2	158	73	1	2	0	0		0	0	2	#NULL!	#NULL!	#NULL!	#NULL!		0	0							1
2	11	13	304	1	1	1	2	90	0	#NULL!	#NULL!		C	3	2	1	1	0	1	#NULL!	#NULL!		2014-09-15	46	2	160	75.5	1	4	0	0		0	0	1	#NULL!	1	#NULL!	#NULL!	波依定、HCT	0	0							1
2	1	3	77	1	1	1	2	90	0	#NULL!	#NULL!		B	2	2	1	1	0	1	#NULL!	#NULL!		2015-12-23	87	2	160	78	1	2	0	0		0	0	1	10	0	160	90	不详	1	1	CO中毒迟发性脑病、贫血		慢性阻塞性疾病、冠心病		低蛋白血症、应激性溃疡		1
2	6	14	171	1	1	1	2	90	0	#NULL!	#NULL!		C	3	2	1	1	0	1	#NULL!	#NULL!		2016-02-05	60	2	162	75	1	2	30	0		0	0	1	7	1	#NULL!	#NULL!	降压0号	0	0							1
2	3	6	372	1	1	1	2	90	0	#NULL!	#NULL!		C	3	2	1	1	0	1	#NULL!	#NULL!		2016-05-20	53	1	168	84.5	1	3	30	0		0	0	1	5	0	160	90	不详	0	0							1
2	6	10	314	1	1	1	2	90	0	#NULL!	#NULL!		C	3	2	1	1	0	1	#NULL!	#NULL!		2015-12-04	83	2	168	80	1	5	30	0		2	2	1	40	1	150	100	氨氯地平、缬沙坦	0	1	帕金森	左旋多巴	2型糖尿病	RI			1
2	12	2	28	1	1	1	2	90	0	#NULL!	#NULL!		C	3	2	1	1	0	1	#NULL!	#NULL!		2013-12-05	57	1	169	88	1	2	30	0		0	0	2	#NULL!	#NULL!	#NULL!	#NULL!		0	0							1
2	12	24	213	1	1	1	2	90	0	#NULL!	#NULL!		A	1	1	1	1	0	1	#NULL!	#NULL!		2014-11-23	43	1	170	87	1	3	44	0		0	1	1	10	0	#NULL!	#NULL!	安博维 1片 qd 倍他乐克 1片qd	0	1	通风	无	高脂血症	无	脂肪肝	无	1
2	6	7	128	1	1	1	2	90	0	#NULL!	#NULL!		B	2	2	1	1	0	1	#NULL!	#NULL!		2015-11-20	43	1	172	85	1	1	30	0		1	2	1	5	1	140	90	硝苯地平	0	0							1
2	6	9	73	1	1	1	2	90	0	#NULL!	#NULL!		B	2	2	1	1	0	1	#NULL!	#NULL!		2016-01-10	38	1	178	90	1	1	0	0		1	1	1	10	1	180	90	缬沙坦	0	1	原发性醛固酮增高症						1
3	14	1	92	1	1	1	2	90	0	#NULL!	#NULL!		A	1	1	1	1	0	1	#NULL!	#NULL!		2014-03-31	53	2	#NULL!	50	1	1	10	0		0	0	1	7	0	160	105		0	0							1
3	12	14	317	0.15	1	1	2	2	0	#NULL!	#NULL!	患者因服药后出现胸闷心慌退出	A	1	1	1	0	1	0	2	1		2014-06-17	44	1	165	#NULL!	1	3	18	1	青霉素	0	1	1	5	1	150	90	倍他乐克、缬沙坦氢氯噻嗪片	0	1	高尿酸血症	别嘌醇					1
3	10	10	211	1	1	1	2	90	0	#NULL!	#NULL!		A	1	1	1	1	0	1	#NULL!	#NULL!		2015-11-27	74	2	165	50	1	4	0	0		0	0	2	#NULL!	#NULL!	#NULL!	#NULL!		0	0							1
3	11	27	351	1	1	1	2	90	0	#NULL!	#NULL!		A	1	1	1	1	0	1	#NULL!	#NULL!		2015-05-08	62	1	167	50.5	1	3	0	0		1	1	1	10	0	160	90	降压灵	0	0							1
3	12	29	324	1	1	1	2	90	0	#NULL!	#NULL!		C	3	2	1	1	0	1	#NULL!	#NULL!		2015-03-19	56	1	173	51	1	2	30	0		1	0	1	10	0	160	90	不详	0	0							1
3	11	25	87	1	1	1	2	90	0	#NULL!	#NULL!		C	3	2	1	1	0	1	#NULL!	#NULL!		2015-03-26	76	2	150	50	1	4	46	0		0	0	1	10	1	160	90	培哚普利	0	1	糖尿病	阿卡波糖、格列吡嗪	脑梗塞	氯吡格雷			1
3	1	1	254	1	1	1	2	90	0	#NULL!	#NULL!		B	2	2	1	1	0	1	#NULL!	#NULL!		2015-03-17	60	2	150	50	1	6	0	0		0	0	1	8	0	160	90	不详	0	0							1
3	12	35	230	1	1	1	2	90	0	#NULL!	#NULL!		C	3	2	1	1	0	1	#NULL!	#NULL!		2015-07-13	60	2	158	55	1	3	20	0		0	0	0	#NULL!	#NULL!	#NULL!	#NULL!		0	0							1
3	1	11	57	1	1	1	2	90	0	#NULL!	#NULL!		C	3	2	1	1	0	1	#NULL!	#NULL!		2016-03-10	52	2	159	60	1	2	0	0		0	0	1	20	1	160	90	尼群地平	0	0							1
3	10	24	206	1	1	1	2	90	0	#NULL!	#NULL!		C	3	2	1	1	0	1	#NULL!	#NULL!		2015-08-01	77	2	160	50	1	4	0	0		0	0	1	30	0	160	90	不详	0	0							1
3	2	29	323	1	1	1	2	90	0	#NULL!	#NULL!		B	2	2	1	1	0	1	#NULL!	#NULL!		2016-04-02	86	2	162	60	1	4	0	0		0	1	0	#NULL!	#NULL!	#NULL!	#NULL!		0	0							1
3	11	21	61	1	1	1	2	90	0	#NULL!	#NULL!		C	3	2	1	1	0	1	#NULL!	#NULL!		2015-02-01	78	2	165	63	1	2	0	0		0	1	1	20	1	155	85	氨氯地平、伊泰青	0	0							1
3	4	19	111	1	1	1	2	90	0	#NULL!	#NULL!		A	1	1	1	1	0	1	#NULL!	#NULL!		2015-12-20	67	1	167	58	1	2	0	0		0	0	1	10	0	150	90	厄贝沙坦胶囊	0	0							1
3	9	11	191	1	1	1	2	90	0	#NULL!	#NULL!		C	3	2	1	1	0	1	#NULL!	#NULL!		2015-01-22	77	1	167	65	1	5	0	0		0	0	2	#NULL!	#NULL!	#NULL!	#NULL!		0	0							1
3	4	2	365	1	1	1	2	90	0	#NULL!	#NULL!		C	3	2	1	1	0	1	#NULL!	#NULL!		2014-06-25	64	2	168	63	1	3	0	0		0	1	0	#NULL!	#NULL!	#NULL!	#NULL!		0	0							1
3	11	11	83	1	1	1	2	90	0	#NULL!	#NULL!		A	1	1	1	1	0	1	#NULL!	#NULL!		2014-08-15	83	1	170	55	1	5	30	0		0	0	2	#NULL!	#NULL!	#NULL!	#NULL!		0	1	脑梗塞	无					2
3	12	5	121	1	1	2	1	16	1	#NULL!	1	死亡（10d-90d）	B	2	2	1	1	0	1	#NULL!	#NULL!	中枢性呼吸 循环衰竭 脑干出血	2013-12-14	77	1	170	63	1	2	38	0		0	0	1	3	1	#NULL!	#NULL!	络活喜	0	1	肺气肿	无					1
3	13	10	5	1	1	1	2	90	0	#NULL!	#NULL!		C	3	2	1	1	0	1	#NULL!	#NULL!		2015-06-17	72	1	172	65	1	6	0	0		0	1	1	10	0	#NULL!	#NULL!		0	1	颈椎病	无					1
3	11	22	153	1	1	1	2	90	0	#NULL!	#NULL!		C	3	2	1	1	0	1	#NULL!	#NULL!		2015-02-10	77	1	167	67.5	1	3	30	0		1	1	1	10	1	150	90	硝苯地平	0	0							1
3	2	9	331	1	1	1	2	90	0	#NULL!	#NULL!		B	2	2	1	1	0	1	#NULL!	#NULL!		2015-01-21	82	1	172	75	1	3	0	0		0	2	1	20	1	#NULL!	#NULL!	缬沙坦	0	1	糖尿病	未服药					1
3	1	2	244	1	1	1	2	90	0	#NULL!	#NULL!		B	2	2	1	1	0	1	#NULL!	#NULL!		2015-11-22	44	1	175	76	1	4	0	0		1	1	1	5	1	180	90	硝苯地平缓释片	0	#NULL!							1
3	2	11	160	0.25	1	1	2	3	0	#NULL!	#NULL!	患者转上级医院，失访	C	3	2	1	0	1	0	2	7		2015-02-05	51	1	170	85	1	1	20	0		0	1	1	10	0	#NULL!	#NULL!		0	0							1
3	12	12	276	1	1	1	2	90	0	#NULL!	#NULL!		C	3	2	1	1	0	1	#NULL!	#NULL!		2014-04-11	68	1	#NULL!	#NULL!	1	5	40	0		0	0	1	10	1	150	90	施慧达 1片 qd	0	1	脑梗死	阿司匹林					1
3	12	8	405	1	1	1	2	90	0	#NULL!	#NULL!		A	1	1	1	1	0	1	#NULL!	#NULL!		2014-02-09	41	2	#NULL!	#NULL!	1	4	50	0		0	0	2	#NULL!	#NULL!	#NULL!	#NULL!		0	0							1
3	12	16	192	1	1	1	2	90	0	#NULL!	#NULL!		B	2	2	1	1	0	1	#NULL!	#NULL!		2016-04-18	71	1	#NULL!	#NULL!	2	4	0	0	无	1	1	1	10	2	170	#NULL!	不详	0	1	2010年脑梗塞	不详	COPD	不详	糖尿病10年	不详	1
3	12	22	159	1	1	1	2	90	0	#NULL!	#NULL!		B	2	2	1	1	0	1	#NULL!	#NULL!		2014-10-30	64	1	#NULL!	#NULL!	1	4	0	0		0	2	0	#NULL!	#NULL!	#NULL!	#NULL!		0	1	风湿性关节炎	无	前列腺炎	无			1
3	12	17	242	1	1	1	2	90	0	#NULL!	#NULL!		C	3	2	1	1	0	1	#NULL!	#NULL!		2016-04-24	53	1	#NULL!	#NULL!	1	3	0	0		0	0	1	10	1	160	110	硝苯地平	0	1	房颤	不详					1
3	12	26	81	1	1	1	2	90	0	#NULL!	#NULL!		C	3	2	1	1	0	1	#NULL!	#NULL!		2014-12-21	92	1	#NULL!	#NULL!	1	3	0	0		0	0	1	3	1	140	90	拜新同	0	1	糖尿病	格华止 0.5g tid					1
3	12	16	16	0.55	1	1	2	90	0	#NULL!	#NULL!	中断研究	A	1	1	1	0	1	1	#NULL!	#NULL!		2014-08-18	75	1	#NULL!	#NULL!	1	2	16	1	化疗药物	1	1	1	2	0	160	70		0	1	乳腺癌	中药	前列腺炎	无			1
3	12	19	127	1	1	1	2	90	0	#NULL!	#NULL!		A	1	1	1	1	0	1	#NULL!	#NULL!		2014-09-18	87	2	#NULL!	#NULL!	1	1	55	0		0	0	1	20	1	140	90	厄贝沙坦	0	1	糖尿病	瑞格列奈					1
3	14	6	43	1	1	1	2	90	0	#NULL!	#NULL!		B	2	2	1	1	0	1	#NULL!	#NULL!		2015-01-09	77	1	#NULL!	#NULL!	1	4	18	1	青霉素	0	1	1	3	1	#NULL!	#NULL!	硝苯地平 10mg bid	0	1	胃出血胃大部分切除术	无					1
3	14	7	272	1	1	1	2	90	0	#NULL!	#NULL!		A	1	1	1	1	0	1	#NULL!	#NULL!		2015-01-29	63	1	#NULL!	#NULL!	1	2	16	0		0	0	1	2	1	130	80	络活喜 5mg qd	0	0							1
3	14	4	25	1	1	1	2	90	0	#NULL!	#NULL!		A	1	1	1	1	0	1	#NULL!	#NULL!		2014-12-18	33	1	#NULL!	#NULL!	1	1	10	0		1	0	0	#NULL!	#NULL!	#NULL!	#NULL!		0	1	头痛	止痛散	肾结石	无			1
3	14	3	250	0.55	1	2	1	6	1	#NULL!	1	死亡（10d-90d）	C	3	2	1	1	0	1	2	#NULL!	再出血，脑疝	2014-12-15	65	1	#NULL!	#NULL!	1	0	39	0		0	0	1	10	1	#NULL!	#NULL!	厄贝沙坦	0	1	脑出血 5年前	无	糖尿病	阿卡波糖 50mg tid			1
3	10	14	320	1	1	1	2	90	0	#NULL!	#NULL!		A	1	1	1	1	0	1	#NULL!	#NULL!		2015-07-02	55	1	#NULL!	#NULL!	1	3	0	0		0	1	0	#NULL!	#NULL!	#NULL!	#NULL!		0	0							1
3	10	13	91	1	1	1	2	90	0	#NULL!	#NULL!		C	3	2	1	1	0	1	#NULL!	#NULL!		2015-07-02	50	2	155	#NULL!	1	3	30	0		0	0	0	#NULL!	#NULL!	#NULL!	#NULL!		0	0							1
3	12	1	406	1	1	1	2	90	0	#NULL!	#NULL!		A	1	1	1	1	0	1	#NULL!	#NULL!		2013-11-09	58	2	158	46	1	3	30	0		0	0	1	2	1	150	90	倍他乐克	0	1	高脂血症	立普妥	脑梗死	氯吡格雷			1
3	12	21	90	0.15	1	1	2	90	0	#NULL!	#NULL!	再出血，拒绝	C	3	2	1	0	1	0	2	1		2014-09-30	48	2	158	#NULL!	1	0	44	0		0	0	0	#NULL!	#NULL!	#NULL!	#NULL!		0	0							1
3	12	15	9	1	1	1	2	90	0	#NULL!	#NULL!		B	2	2	1	1	0	1	#NULL!	#NULL!		2014-07-04	60	1	165	#NULL!	1	3	22	0		0	2	1	5	1	140	90	代文	0	1	急性脑梗死	阿司匹林、波立维、立普妥					2
3	12	17	126	0.45	1	1	2	90	0	#NULL!	#NULL!	中断研究	C	3	2	1	0	1	1	#NULL!	#NULL!		2014-08-24	49	1	165	#NULL!	1	2	10	0		1	1	1	1	0	150	80		0	0							1
3	12	13	316	1	1	1	2	90	0	#NULL!	#NULL!		B	2	2	1	1	0	1	#NULL!	#NULL!		2014-04-18	42	1	168	#NULL!	1	4	30	1	阿莫西林	0	0	0	#NULL!	#NULL!	#NULL!	#NULL!		0	0							1
3	12	7	289	1	1	1	2	90	0	#NULL!	#NULL!		B	2	2	1	1	0	1	#NULL!	#NULL!		2013-12-30	49	1	168	#NULL!	1	2	0	0		0	2	1	2	0	#NULL!	#NULL!		0	0							1
3	12	18	225	1	1	1	2	90	0	#NULL!	#NULL!		C	3	2	1	1	0	1	#NULL!	#NULL!		2014-09-01	80	1	170	#NULL!	1	5	0	0		2	2	1	10	1	140	90	拜新同 1片 qd	0	1	脑梗死	立普妥 20mg qn	胆囊结石	无	结节性甲状腺、白内障	无	1
3	12	20	29	1	1	1	2	90	0	#NULL!	#NULL!		B	2	2	1	1	0	1	#NULL!	#NULL!		2014-09-24	53	1	170	#NULL!	1	1	30	0		0	2	1	2	#NULL!	#NULL!	#NULL!		0	1	乙型病毒性肝炎	无					1
3	3	7	287	1	1	1	2	90	0	#NULL!	#NULL!		B	2	2	1	1	0	1	#NULL!	#NULL!		2015-08-17	87	1	160	46.5	1	2	0	0		1	1	1	10	0	#NULL!	#NULL!	不详	0	1	2型糖尿病	无					1
3	11	3	349	1	1	1	2	90	0	#NULL!	#NULL!		B	2	2	1	1	0	1	#NULL!	#NULL!		2013-11-30	73	2	160	45	1	5	0	0		0	0	1	#NULL!	0	#NULL!	#NULL!		0	0							1
3	7	8	82	1	1	1	2	90	0	#NULL!	#NULL!		A	1	1	1	1	0	1	#NULL!	#NULL!		2015-02-06	82	1	170	52	1	3	5	0		0	0	2	#NULL!	#NULL!	#NULL!	#NULL!		0	1	脑梗死	阿司匹林					1
3	10	9	373	1	1	1	2	90	0	#NULL!	#NULL!		A	1	1	1	1	0	1	#NULL!	#NULL!		2015-11-27	52	1	170	50	1	6	0	0		0	1	1	6	2	#NULL!	#NULL!		0	0							1
3	10	13	354	1	1	1	2	90	0	#NULL!	#NULL!		A	1	1	1	1	0	1	#NULL!	#NULL!		2015-12-01	55	1	170	50	1	5	0	0		0	0	2	#NULL!	#NULL!	#NULL!	#NULL!		0	0							1
3	7	7	212	0.1	1	1	2	10	0	#NULL!	#NULL!	出血量大，再出血	C	3	2	1	0	1	0	1	2		2015-01-10	79	1	172	52	1	3	45	0		0	0	0	#NULL!	#NULL!	#NULL!	#NULL!		0	1	脑外伤	未服	白内障	未服			1
3	4	12	85	1	1	1	2	90	0	#NULL!	#NULL!		A	1	1	1	1	0	1	#NULL!	#NULL!		2015-05-27	88	2	148	44.5	1	5	0	0		0	0	1	3	0	135	85		0	1	冠心病	麝香保心丸	慢性肾炎	无			1
3	7	12	199	1	1	1	2	90	0	#NULL!	#NULL!		A	1	1	1	1	0	1	#NULL!	#NULL!		2015-12-02	84	2	148	45	1	1	20	0		0	0	1	8	1	#NULL!	#NULL!		0	0							1
3	4	10	17	1	1	1	2	90	0	#NULL!	#NULL!		C	3	2	1	1	0	1	#NULL!	#NULL!		2015-04-06	73	2	150	44	1	3	0	0		0	0	1	5	1	#NULL!	#NULL!	不详	0	0							1
3	4	8	410	1	1	1	2	90	0	#NULL!	#NULL!		A	1	1	1	1	0	1	#NULL!	#NULL!		2015-02-03	74	2	150	44	1	1	0	0		0	0	1	5	0	#NULL!	#NULL!	厄贝沙坦胶囊	0	0							1
3	4	18	48	1	1	1	2	90	0	#NULL!	#NULL!		A	1	1	1	1	0	1	#NULL!	#NULL!		2015-12-20	80	2	151	46	1	4	0	0		0	0	1	20	0	150	90	西尼地平片	0	1	2型糖尿病	优思灵（30/70）					1
3	11	29	358	1	1	1	2	90	0	#NULL!	#NULL!		A	1	1	1	1	0	1	#NULL!	#NULL!		2016-02-16	81	2	152	45.5	1	3	0	0		0	0	1	5	1	150	80	氨氯地平	0	0							1
3	9	2	402	1	1	1	2	90	0	#NULL!	#NULL!		B	2	2	1	1	0	1	#NULL!	#NULL!		2014-01-17	78	2	154	45	1	3	0	0		0	0	1	15	2	#NULL!	#NULL!		0	0							1
3	2	4	202	1	1	1	2	90	0	#NULL!	#NULL!		A	1	1	1	1	0	1	#NULL!	#NULL!		2014-02-21	73	2	155	50	1	4	0	0		0	0	0	#NULL!	0	#NULL!	#NULL!		0	1	糖尿病	格华止 0.5g tid	脑梗死	阿司匹林			1
3	3	20	286	1	1	1	2	90	0	#NULL!	#NULL!		B	2	2	1	1	0	1	#NULL!	#NULL!		2015-07-12	62	2	155	55	1	4	40	0		0	0	1	10	1	160	90	不详	0	0							1
3	3	5	14	1	1	1	2	90	0	#NULL!	#NULL!		A	1	1	1	1	0	1	#NULL!	#NULL!		2014-11-05	71	2	155	55	1	4	0	0		0	0	1	40	1	150	90	氨氯地平片	0	0							1
3	7	1	243	1	1	1	2	90	0	#NULL!	#NULL!		C	3	2	1	1	0	1	#NULL!	#NULL!		2013-12-10	60	2	155	55	1	1	30	0		0	0	1	5	0	#NULL!	#NULL!		0	1	中风 （类型不详）	无					1
3	7	14	259	1	1	1	2	90	0	#NULL!	#NULL!		A	1	1	1	1	0	1	#NULL!	#NULL!		2016-01-22	85	2	155	55	1	1	20	0		0	0	1	10	1	165	75	非洛地平缓释片	0	0							1
3	9	6	1	1	1	1	2	90	0	#NULL!	#NULL!		A	1	1	1	1	0	1	#NULL!	#NULL!		2014-12-16	65	2	155	49	1	3	0	0		0	0	1	3	1	160	90		0	0							1
3	11	16	135	1	1	1	2	90	0	#NULL!	#NULL!		A	1	1	1	1	0	1	#NULL!	#NULL!		2014-11-20	60	2	155	56	1	4	0	0		0	0	1	#NULL!	0	#NULL!	#NULL!		0	0							1
3	11	7	203	1	1	1	2	90	0	#NULL!	#NULL!		C	3	2	1	1	0	1	#NULL!	#NULL!		2014-02-19	40	2	155	55	1	4	0	0		0	0	1	#NULL!	0	#NULL!	#NULL!		0	0							1
3	11	1	285	1	1	1	2	90	0	#NULL!	#NULL!		C	3	2	1	1	0	1	#NULL!	#NULL!		2013-10-05	53	2	155	55	1	3	0	0		0	0	1	#NULL!	0	#NULL!	#NULL!		0	0							1
3	12	34	401	1	1	1	2	90	0	#NULL!	#NULL!		A	1	1	1	1	0	1	#NULL!	#NULL!		2015-07-12	66	2	155	55	1	4	0	0		0	0	1	10	1	#NULL!	#NULL!	倍他乐克	0	0							1
3	12	41	33	1	2	2	1	90	1	#NULL!	1	死亡（24h-10d）	C	3	2	1	0	1	0	2	7	脑疝致中枢性呼衰 心衰	2015-09-20	65	2	155	55	1	2	30	0		0	0	1	10	2	160	90	不详	0	0							1
3	12	42	380	1	1	1	2	90	0	#NULL!	#NULL!		B	2	2	1	1	0	1	#NULL!	#NULL!		2015-10-12	56	2	155	55	1	2	21	0		0	0	2	#NULL!	#NULL!	#NULL!	#NULL!		0	0							1
3	12	4	269	1	1	1	2	90	0	#NULL!	#NULL!		C	3	2	1	1	0	1	#NULL!	#NULL!		2013-12-14	74	2	155	54	1	2	15	0		0	0	1	2	1	140	90	拜新同	0	1	慢性胃炎	奥美拉唑					1
3	12	28	119	1	1	1	2	90	0	#NULL!	#NULL!		B	2	2	1	1	0	1	#NULL!	#NULL!		2015-01-21	57	2	155	54	1	2	0	0		0	0	1	3	1	150	100	拜新同、依那普利	0	1	冠心病	立普妥	抑郁状态	无	子宫肌瘤	无	1
3	14	5	312	1	1	1	2	90	0	#NULL!	#NULL!	提前出院，未完成临床试验全程观察	B	2	2	1	0	0	1	#NULL!	#NULL!		2014-12-18	52	1	155	55	1	4	33	0		0	1	1	10	0	#NULL!	#NULL!	无	0	0							1
3	14	13	26	1	1	1	2	90	0	#NULL!	#NULL!		A	1	1	1	1	0	1	#NULL!	#NULL!		2016-02-04	81	2	155	55	1	4	0	0		0	0	0	#NULL!	#NULL!	#NULL!	#NULL!		0	1	双眼白内障	无					1
3	14	8	108	1	1	1	2	90	0	#NULL!	#NULL!		C	3	2	1	1	0	1	#NULL!	#NULL!		2015-05-10	74	2	155	55	1	4	0	0		0	0	2	#NULL!	#NULL!	#NULL!	#NULL!		0	0							1
3	1	23	357	1	1	1	2	90	0	#NULL!	#NULL!		B	2	2	1	1	0	1	#NULL!	#NULL!		2015-10-16	62	2	155	54	1	4	0	0		0	0	1	5	0	#NULL!	#NULL!		0	0							1
3	10	4	383	1	1	1	2	90	0	#NULL!	#NULL!		C	3	2	1	1	0	1	#NULL!	#NULL!		2014-06-07	63	2	155	55	1	5	30	0		0	0	2	#NULL!	#NULL!	#NULL!	#NULL!		0	0							1
3	10	21	69	1	1	1	2	90	0	#NULL!	#NULL!		B	2	2	1	1	0	1	#NULL!	#NULL!		2016-01-08	65	2	155	55	2	3	30	0		0	0	2	#NULL!	#NULL!	#NULL!	#NULL!		0	0							1
3	10	6	55	1	1	1	2	90	0	#NULL!	#NULL!		B	2	2	1	1	0	1	#NULL!	#NULL!		2015-04-06	63	2	155	55	1	3	0	0		0	0	1	1	2	180	#NULL!		0	1	气管不好		头外伤史				1
3	10	26	341	1	1	1	2	90	0	#NULL!	#NULL!	失访	C	3	2	1	1	1	0	3	6		2015-07-18	55	2	155	55	1	2	30	0		0	0	0	#NULL!	#NULL!	#NULL!	#NULL!		0	0							1
3	10	17	219	1	1	1	2	90	0	#NULL!	#NULL!		B	2	2	1	1	0	1	#NULL!	#NULL!		2015-12-12	70	2	155	55	1	2	0	0		0	1	1	1	0	#NULL!	#NULL!		0	1	右小腿截肢手术	无					1
3	10	5	106	1	1	1	2	90	0	#NULL!	#NULL!		A	1	1	1	1	0	1	#NULL!	#NULL!		2014-09-14	53	2	155	55	1	1	30	0		0	0	1	3	0	150	90		0	1	肺结核		小儿麻痹				1
3	4	1	346	1	1	1	2	90	0	#NULL!	#NULL!		A	1	1	1	1	0	1	#NULL!	#NULL!		2013-12-01	49	1	156	52	1	6	0	0		0	0	2	#NULL!	#NULL!	#NULL!	#NULL!		0	0							1
3	4	32	177	1	1	1	2	90	0	#NULL!	#NULL!		C	3	2	1	1	0	1	#NULL!	#NULL!		2016-04-02	71	2	156	52	1	1	0	0		0	0	0	#NULL!	#NULL!	#NULL!	#NULL!		0	1	脑出血						1
3	9	19	40	1	1	1	2	90	0	#NULL!	#NULL!		C	3	2	1	1	0	1	#NULL!	#NULL!		2016-04-04	62	2	156	48.4	1	1	0	0		0	0	1	#NULL!	1	125	75	圣通平	0	0							1
3	11	35	104	1	1	1	2	90	0	#NULL!	#NULL!		B	2	2	1	1	0	1	#NULL!	#NULL!		2015-12-24	81	2	156	51.5	1	5	0	0		0	0	2	#NULL!	#NULL!	#NULL!	#NULL!		0	1	先天性心脏病（房缺）						1
3	11	24	388	1	1	1	2	90	0	#NULL!	#NULL!		B	2	2	1	1	0	1	#NULL!	#NULL!		2015-03-12	88	2	156	50	1	0	40	0		0	0	1	30	1	160	90	氨氯地平	0	1	糖尿病	拜唐苹 50mg Tid	冠心病	阿托伐他汀 10mg qh			1
3	7	21	19	1	1	1	2	90	0	#NULL!	#NULL!		B	2	2	1	1	0	1	#NULL!	#NULL!		2016-03-15	79	2	157	48.1	1	2	0	0		0	0	1	1	0	#NULL!	#NULL!	厄贝沙坦分散片	0	0							1
3	12	36	99	1	1	1	2	90	0	#NULL!	#NULL!		C	3	2	1	1	0	1	#NULL!	#NULL!		2015-07-24	43	2	158	49	1	4	0	0		0	0	1	8	2	160	90	不详	0	0							1
3	1	15	334	1	1	1	2	90	0	#NULL!	#NULL!		B	2	2	1	1	0	1	#NULL!	#NULL!		2016-05-13	63	2	158	58	1	6	0	0		0	0	0	#NULL!	#NULL!	#NULL!	#NULL!		0	0							1
3	6	20	165	1	1	1	2	90	0	#NULL!	#NULL!		C	3	2	1	1	0	1	#NULL!	#NULL!		2015-12-13	72	2	158	50	1	2	30	0		0	0	1	2	0	#NULL!	#NULL!	不详	0	0							1
3	10	3	198	1	1	1	2	90	0	#NULL!	#NULL!		C	3	2	1	1	0	1	#NULL!	#NULL!		2015-07-03	59	2	158	55	1	4	0	0		0	0	1	10	#NULL!	#NULL!	#NULL!		0	0							1
3	10	15	221	1	1	1	2	90	0	#NULL!	#NULL!		B	2	2	1	1	0	1	#NULL!	#NULL!		2015-07-03	59	2	159	60	1	4	0	0		1	1	1	10	1	#NULL!	#NULL!		0	0							1
3	2	17	93	1	1	1	2	90	0	#NULL!	#NULL!		A	1	1	1	1	0	1	#NULL!	#NULL!		2015-08-12	62	2	160	60	1	4	15	0		0	0	1	5	0	#NULL!	#NULL!		0	1	糖尿病	不详					1
3	2	20	282	1	1	1	2	90	0	#NULL!	#NULL!		A	1	1	1	1	0	1	#NULL!	#NULL!		2015-10-23	52	2	160	60	1	4	0	0		0	0	0	#NULL!	#NULL!	#NULL!	#NULL!		0	#NULL!							1
3	2	6	390	1	1	1	2	90	0	#NULL!	#NULL!		C	3	2	1	1	0	1	#NULL!	#NULL!		2014-06-03	83	1	160	50	1	4	0	0		0	2	1	2	0	#NULL!	#NULL!		0	1	慢性阻塞性肺疾病	无	腹股沟斜疝	无			1
3	2	28	24	1	1	1	2	90	0	#NULL!	#NULL!		B	2	2	1	1	0	1	#NULL!	#NULL!		2016-02-23	64	2	160	58	1	2	0	0		0	0	2	#NULL!	#NULL!	#NULL!	#NULL!		0	0							1
3	11	25	189	1	1	1	2	90	0	#NULL!	#NULL!		C	3	2	1	1	0	1	#NULL!	#NULL!		2016-01-29	53	2	160	56	1	6	0	0		1	1	1	3	0	160	90	不详	0	0							1
3	11	20	340	1	1	1	2	90	0	#NULL!	#NULL!		A	1	1	1	1	0	1	#NULL!	#NULL!		2015-01-28	77	2	160	50	1	5	0	0		0	0	1	20	1	160	90	氨氯地平	0	0							1
3	11	27	265	1	1	1	2	90	0	#NULL!	#NULL!		A	1	1	1	1	0	1	#NULL!	#NULL!		2016-02-06	74	1	160	56.2	1	4	30	0		2	1	1	30	2	160	90	不详	0	0							1
3	11	8	72	1	1	1	2	90	0	#NULL!	#NULL!		B	2	2	1	1	0	1	#NULL!	#NULL!		2014-05-01	64	1	160	50	1	4	10	0		1	1	1	#NULL!	0	#NULL!	#NULL!		0	1	慢性支气管炎	无					1
3	11	14	79	1	1	1	2	90	0	#NULL!	#NULL!		C	3	2	1	1	0	1	#NULL!	#NULL!		2014-09-17	65	1	160	60	1	3	15	0		1	1	1	#NULL!	0	#NULL!	#NULL!		0	0							1
3	11	34	328	1	1	1	2	90	0	#NULL!	#NULL!		B	2	2	1	1	0	1	#NULL!	#NULL!		2015-12-23	57	2	160	55.6	1	3	0	0		0	1	1	10	2	160	90	不详	0	0							1
3	11	28	240	1	1	1	2	90	0	#NULL!	#NULL!		B	2	2	1	1	0	1	#NULL!	#NULL!		2015-06-19	58	2	160	56	1	1	0	0		0	0	1	5	1	160	90	伊泰青、复方罗布麻	0	0							1
3	13	4	279	1	1	1	2	90	0	#NULL!	#NULL!		A	1	1	1	1	0	1	#NULL!	#NULL!		2015-07-17	50	1	160	58.5	1	5	0	0		1	1	0	#NULL!	#NULL!	#NULL!	#NULL!		0	1	胃溃疡						1
3	1	16	264	1	1	1	2	90	0	#NULL!	#NULL!		A	1	1	1	1	0	1	#NULL!	#NULL!		2015-08-09	61	2	160	60	1	6	0	0		0	0	1	20	0	#NULL!	#NULL!		0	0							1
3	10	20	175	1	1	1	2	90	0	#NULL!	#NULL!		A	1	1	1	1	0	1	#NULL!	#NULL!		2015-07-11	81	2	160	50	1	5	30	0		0	0	1	1	0	160	90	不详	0	0							1
3	10	23	385	1	1	1	2	90	0	#NULL!	#NULL!		C	3	2	1	1	0	1	#NULL!	#NULL!		2015-07-16	75	2	160	61	1	5	30	0		1	1	1	20	1	160	90	不详	0	0							1
3	10	8	266	1	1	1	2	9	0	#NULL!	#NULL!	失访	C	3	2	1	1	1	0	3	6		2015-06-15	53	1	160	60	1	5	0	0		0	1	1	2	0	#NULL!	#NULL!	不详	0	0							1
3	10	33	352	1	1	1	2	90	0	#NULL!	#NULL!		A	1	1	1	1	0	1	#NULL!	#NULL!		2015-07-30	53	2	160	50	1	4	0	0		0	0	1	30	2	#NULL!	#NULL!		0	1	子宫肌瘤	切除					1
3	10	12	234	1	1	1	2	90	0	#NULL!	#NULL!		B	2	2	1	1	0	1	#NULL!	#NULL!		2015-06-30	53	2	160	50	1	4	0	0		0	0	1	3	0	#NULL!	#NULL!		0	0							1
3	10	34	196	1	1	1	2	90	0	#NULL!	#NULL!		C	3	2	1	1	0	1	#NULL!	#NULL!		2015-07-31	47	2	160	50	1	4	0	0		0	0	2	#NULL!	#NULL!	#NULL!	#NULL!		0	0							1
3	10	36	270	1	1	1	2	90	0	#NULL!	#NULL!		B	2	2	1	1	0	1	#NULL!	#NULL!		2015-08-07	80	2	160	50	1	4	0	0		0	0	2	#NULL!	#NULL!	#NULL!	#NULL!		0	0							1
3	10	1	292	1	1	1	2	90	0	#NULL!	#NULL!		B	2	2	1	1	0	1	#NULL!	#NULL!		2014-01-17	77	2	160	58.5	1	4	0	0		0	0	1	20	1	160	90		0	1	阑尾炎						1
3	10	6	325	1	1	1	2	90	0	#NULL!	#NULL!		C	3	2	1	1	0	1	#NULL!	#NULL!		2015-07-02	50	2	160	50	1	3	30	0		1	1	1	5	1	160	90	不详	0	0							1
3	10	11	56	1	1	1	2	90	0	#NULL!	#NULL!		B	2	2	1	1	0	1	#NULL!	#NULL!		2015-06-30	42	2	160	60	1	3	0	0		0	0	2	#NULL!	#NULL!	#NULL!	#NULL!		0	0							1
3	10	7	204	1	1	1	2	90	0	#NULL!	#NULL!		C	3	2	1	1	0	1	#NULL!	#NULL!		2015-11-24	73	2	160	50	1	3	0	0		0	0	2	#NULL!	#NULL!	#NULL!	#NULL!		0	0							1
3	7	9	319	1	1	1	2	90	0	#NULL!	#NULL!		C	3	2	1	1	0	1	#NULL!	#NULL!		2015-03-26	64	1	161	50	1	3	0	0		0	1	1	4	0	150	80	不详	0	0							1
3	2	8	71	1	1	1	1	31	1	#NULL!	#NULL!	病情重，脑疝,死亡（10d-90d）	A	1	1	1	1	0	0	3	2	脑疝、电解质紊乱	2015-01-03	62	1	162	60	1	3	0	0		0	0	1	1	0	#NULL!	#NULL!		0	0							1
3	5	2	169	1	1	1	2	90	0	#NULL!	#NULL!		A	1	1	1	1	0	1	#NULL!	#NULL!		2015-06-02	47	2	162	62.5	1	6	0	0		0	0	2	#NULL!	#NULL!	#NULL!	#NULL!		0	1	脑出血						1
3	11	2	80	1	1	1	2	90	0	#NULL!	#NULL!		C	3	2	1	1	0	1	#NULL!	#NULL!		2013-11-21	57	1	162	61	1	4	10	0		0	1	1	#NULL!	#NULL!	#NULL!	#NULL!		0	0							1
3	13	8	8	1	1	1	2	90	0	#NULL!	#NULL!		A	1	1	1	1	0	1	#NULL!	#NULL!		2015-11-27	48	2	162	50	1	0	60	0		0	0	2	#NULL!	#NULL!	#NULL!	#NULL!		0	0							1
3	9	12	89	1	1	1	2	90	0	#NULL!	#NULL!		A	1	1	1	1	0	1	#NULL!	#NULL!		2015-01-30	59	2	163	50	1	4	0	0		0	0	1	3	0	#NULL!	#NULL!		0	0							1
3	9	13	353	1	1	1	2	90	0	#NULL!	#NULL!		B	2	2	1	1	0	1	#NULL!	#NULL!		2015-02-10	64	2	163	50	1	0	30	0		0	0	0	#NULL!	#NULL!	#NULL!	#NULL!		0	0							1
3	2	30	59	1	1	1	2	90	0	#NULL!	#NULL!		A	1	1	1	1	0	1	#NULL!	#NULL!		2016-04-12	63	1	165	65	1	6	0	0		0	1	1	1	1	#NULL!	#NULL!	硝苯地平、倍他乐克	0	1	脑梗死	阿司匹林、普伐他汀					1
3	4	23	131	1	1	1	2	90	0	#NULL!	#NULL!		A	1	1	1	1	0	1	#NULL!	#NULL!		2016-02-15	78	1	165	65	1	6	0	0		0	1	1	10	0	130	75		0	1	慢性支气管炎	氨茶碱片					1
3	4	16	94	1	1	1	2	90	0	#NULL!	#NULL!		A	1	1	1	1	0	1	#NULL!	#NULL!		2015-11-02	45	1	165	65	1	5	0	0		1	1	1	2	1	135	80	厄贝沙坦胶囊	0	0							1
3	4	6	345	1	1	1	2	90	0	#NULL!	#NULL!		B	2	2	1	1	0	1	#NULL!	#NULL!		2014-10-15	83	1	165	62	1	5	0	0		2	2	1	11	1	135	85	厄贝沙坦胶囊	0	0							1
3	4	14	333	1	1	1	2	90	0	#NULL!	#NULL!		B	2	2	1	1	0	1	#NULL!	#NULL!		2015-09-30	69	1	165	63	1	3	0	1	青霉素	0	0	1	6	0	160	90	不详	0	0							1
3	4	4	256	1	1	1	2	90	0	#NULL!	#NULL!		B	2	2	1	1	0	1	#NULL!	#NULL!		2014-09-08	68	1	165	55.5	1	2	0	0		0	1	1	1	0	150	85	无	0	0							1
3	4	31	344	1	1	1	2	90	0	#NULL!	#NULL!		C	3	2	1	1	0	1	#NULL!	#NULL!		2016-02-24	45	1	165	61	1	2	0	0		1	1	0	#NULL!	#NULL!	#NULL!	#NULL!		0	0							1
3	4	9	142	1	1	1	2	90	0	#NULL!	#NULL!		B	2	2	1	1	0	1	#NULL!	#NULL!		2015-03-19	67	1	165	60	1	2	0	0		0	0	1	7	1	155	95		0	0							1
3	4	20	124	1	1	1	2	90	0	#NULL!	#NULL!		C	3	2	1	1	0	1	#NULL!	#NULL!		2015-12-24	54	1	165	60	1	2	0	0		1	1	2	#NULL!	#NULL!	#NULL!	#NULL!		0	1	慢性支气管炎						1
3	4	33	258	1	1	1	2	90	0	#NULL!	#NULL!		B	2	2	1	1	0	1	#NULL!	#NULL!		2016-05-06	48	1	165	60	1	1	0	0		1	0	1	1	0	140	85	不详	0	1	偏头痛						1
3	9	20	249	1	1	1	2	90	0	#NULL!	#NULL!		A	1	1	1	1	0	1	#NULL!	#NULL!		2016-04-10	50	1	165	65	1	4	0	0		0	0	1	2	0	#NULL!	#NULL!		0	0							1
3	9	4	2	1	1	1	2	90	0	#NULL!	#NULL!		B	2	2	1	1	0	1	#NULL!	#NULL!		2014-11-28	76	1	165	60	1	3	0	0		0	0	1	10	1	#NULL!	#NULL!	不详	0	1	脑梗塞	不详	慢性支气管炎	不详			1
3	11	18	361	1	1	1	2	90	0	#NULL!	#NULL!		B	2	2	1	1	0	1	#NULL!	#NULL!		2015-01-03	70	1	165	60	1	6	0	0		1	2	1	10	1	160	90	氨氯地平	0	0							1
3	11	19	313	1	1	1	2	90	0	#NULL!	#NULL!		A	1	1	1	1	0	1	#NULL!	#NULL!		2015-01-12	54	1	165	60.5	1	5	0	0		1	1	1	10	2	160	90		0	0							1
3	12	10	129	1	1	1	2	90	0	#NULL!	#NULL!		B	2	2	1	1	0	1	#NULL!	#NULL!		2014-02-13	51	1	165	60	1	5	30	1	磺胺类	0	0	1	5	0	#NULL!	#NULL!		0	1	鼻炎	无	打鼾	无	蚕豆病	无	1
3	10	11	371	1	1	1	2	90	0	#NULL!	#NULL!		B	2	2	1	1	0	1	#NULL!	#NULL!		2015-11-27	40	2	165	55	1	6	0	0		0	0	0	#NULL!	#NULL!	#NULL!	#NULL!		0	0							1
3	10	20	32	1	1	1	2	90	0	#NULL!	#NULL!		A	1	1	1	1	0	1	#NULL!	#NULL!		2016-01-05	75	1	165	60	1	5	0	0		0	1	1	20	1	145	85	不详	0	0							1
3	9	18	52	1	1	1	2	90	0	#NULL!	#NULL!		A	1	1	1	1	0	1	#NULL!	#NULL!		2016-03-20	78	2	166	60	1	3	0	0		0	0	1	20	1	180	100	不详	0	1	高血压病	不详					1
3	10	4	185	1	1	1	2	90	0	#NULL!	#NULL!		B	2	2	1	1	0	1	#NULL!	#NULL!		2015-11-20	74	2	166	60	1	2	0	1	青霉素	0	1	1	1	1	145	90		0	0							1
3	3	8	205	1	1	1	2	90	0	#NULL!	#NULL!		B	2	2	1	1	0	1	#NULL!	#NULL!		2015-07-10	50	1	167	62	1	2	0	0		0	0	1	4	1	#NULL!	#NULL!	不详	0	1	脊髓灰质炎	无					1
3	4	5	210	1	1	1	2	90	0	#NULL!	#NULL!		A	1	1	1	1	0	1	#NULL!	#NULL!		2014-10-14	43	1	167	59	1	6	0	0		0	0	1	5	0	#NULL!	#NULL!	无	0	0							1
3	4	21	201	1	1	1	2	90	0	#NULL!	#NULL!		B	2	2	1	1	0	1	#NULL!	#NULL!		2016-01-18	63	1	167	62	1	4	0	0		0	0	1	10	1	140	80	厄贝沙坦胶囊	0	1	2型糖尿病	二甲双胍（格华止）					1
3	4	24	197	1	1	1	2	90	0	#NULL!	#NULL!		B	2	2	1	1	0	1	#NULL!	#NULL!		2016-02-18	65	1	167	60	1	4	0	0		0	0	0	#NULL!	#NULL!	#NULL!	#NULL!		0	1	慢性胃炎		老年性痴呆				1
3	4	13	60	1	1	1	2	90	0	#NULL!	#NULL!		B	2	2	1	1	0	1	#NULL!	#NULL!		2015-09-27	64	1	167	65	1	1	0	0		0	0	1	2	1	140	90	坎地沙坦酯片	0	1	继发性癫痫	丙戍酸钠片					1
3	11	23	152	1	1	1	2	90	0	#NULL!	#NULL!		B	2	2	1	1	0	1	#NULL!	#NULL!		2015-02-20	49	1	167	65.5	1	6	0	0		0	1	1	3	1	170	90	氨氯地平	0	0							1
3	11	17	278	1	1	1	2	90	0	#NULL!	#NULL!		A	1	1	1	1	0	1	#NULL!	#NULL!		2014-12-22	61	1	167	60	1	5	20	0		1	1	1	5	0	160	90	不详	0	1	慢性支气管炎	无					1
3	12	6	215	1	1	1	2	90	0	#NULL!	#NULL!		A	1	1	1	1	0	1	#NULL!	#NULL!		2013-12-20	46	1	167	54.5	1	4	10	0		1	1	0	#NULL!	#NULL!	#NULL!	#NULL!		0	1	乙型病毒性肝炎	无					1
3	12	31	68	1	1	1	2	90	0	#NULL!	#NULL!		A	1	1	1	1	0	1	#NULL!	#NULL!		2015-04-28	66	1	167	62	1	4	0	0		0	0	1	10	0	160	90	不详	0	1	血管性痴呆	安理申					1
3	4	17	145	1	1	1	2	90	0	#NULL!	#NULL!		C	3	2	1	1	0	1	#NULL!	#NULL!		2015-11-03	63	1	168	60	1	5	0	0		2	1	1	5	1	150	95	厄贝沙坦胶囊	0	1	下肢静脉曲张		冠心病				1
3	4	7	38	1	1	1	2	90	0	#NULL!	#NULL!		C	3	2	1	1	0	1	#NULL!	#NULL!		2014-11-28	57	1	168	62	1	2	0	0		1	1	1	1	0	160	90	不详	0	0							1
3	11	30	184	1	1	1	2	90	0	#NULL!	#NULL!		A	1	1	1	1	0	1	#NULL!	#NULL!		2015-08-31	73	1	168	65	1	6	0	0		2	2	1	10	1	140	90	氨氯地平	0	1	高血压	氨氯地平					1
3	11	36	156	1	1	1	2	90	0	#NULL!	#NULL!		C	3	2	1	1	0	1	#NULL!	#NULL!		2016-01-17	66	1	168	65	1	3	30	0		1	1	1	#NULL!	0	150	90	不详	0	0							1
3	12	3	253	1	1	1	2	90	0	#NULL!	#NULL!		B	2	2	1	1	0	1	#NULL!	#NULL!		2013-12-10	67	1	168	60	1	2	0	0		0	0	1	10	1	150	80	氨氯地平（施慧达）	0	0							1
3	13	11	277	1	1	1	2	10	0	#NULL!	#NULL!	受试者要求退出	B	2	2	1	0	1	0	2	5		2015-08-13	70	2	168	59	1	3	0	0		0	0	1	20	2	#NULL!	#NULL!	不详	0	1	脑梗死	无	阑尾炎	手术	胃溃疡	胃大部切除	1
3	1	2	378	1	1	1	2	90	0	#NULL!	#NULL!		A	1	1	1	1	0	1	#NULL!	#NULL!		2015-03-20	77	1	168	63.5	1	3	0	0		0	0	1	3	0	#NULL!	#NULL!		0	1	2型糖尿病	诺和锐30					1
3	6	2	20	1	1	1	2	90	0	#NULL!	#NULL!		C	3	2	1	1	0	1	#NULL!	#NULL!		2015-08-18	60	1	168	63	1	2	0	0		0	0	0	#NULL!	#NULL!	#NULL!	#NULL!		0	1	糖尿病						1
3	6	4	218	1	1	1	2	90	0	#NULL!	#NULL!		A	1	1	1	1	0	1	#NULL!	#NULL!		2015-08-20	45	1	168	60	1	1	0	0		2	0	1	5	1	145	90	硝苯地平	0	0							1
3	10	10	3	0	1	1	2	90	0	#NULL!	#NULL!	受试者要求退出	A	1	1	1	0	1	0	2	5		2015-06-18	63	1	168	65	1	6	0	0		2	2	1	9	2	175	105	硝苯地平	0	1	不详						1
3	1	12	140	1	1	1	2	90	0	#NULL!	#NULL!		B	2	2	1	1	0	1	#NULL!	#NULL!		2016-03-30	83	1	169	68	1	3	0	0		0	0	1	20	2	#NULL!	#NULL!		0	0							1
3	2	16	414	1	1	1	2	90	0	#NULL!	#NULL!	超时间窗，剔除	C	3	2	1	0	0	1	#NULL!	#NULL!		2015-04-21	55	1	170	63	1	9	25	0		1	1	1	7	2	#NULL!	#NULL!	不详	0	0							1
3	2	36	76	1	1	1	2	90	0	#NULL!	#NULL!		B	2	2	1	1	0	1	#NULL!	#NULL!		2015-08-05	66	1	170	63	1	3	10	0		0	1	0	#NULL!	#NULL!	#NULL!	#NULL!		0	0							1
3	2	22	44	1	1	1	2	90	0	#NULL!	#NULL!		B	2	2	1	1	0	1	#NULL!	#NULL!		2015-01-12	66	1	170	63	1	2	30	0		1	1	1	5	1	#NULL!	#NULL!	硝苯地平	0	0							2
3	2	15	231	1	1	1	2	90	0	#NULL!	#NULL!		B	2	2	1	1	0	1	#NULL!	#NULL!		2015-05-02	47	1	170	65	1	2	10	0		0	1	1	5	0	#NULL!	#NULL!		0	0							1
3	3	1	251	0.45	1	1	2	5	0	#NULL!	#NULL!	受试者要求出院并退出	A	1	1	1	0	1	0	2	5		2014-01-17	51	1	170	60	2	3	0	0		1	0	2	#NULL!	#NULL!	#NULL!	#NULL!		0	0							1
3	3	4	63	1	1	1	2	5	0	#NULL!	#NULL!	自动出院,未吃完药，缺第10天随访	B	2	2	1	0	1	0	2	7		2015-10-08	84	1	170	65	1	2	1	0		2	2	1	5	0	150	85	不详	0	0							1
3	4	15	105	1	1	1	2	90	0	#NULL!	#NULL!		C	3	2	1	1	0	1	#NULL!	#NULL!		2015-10-26	66	1	170	61	1	5	0	0		2	2	1	10	1	145	85	厄贝沙坦胶囊	0	0							1
3	4	3	393	1	1	1	2	90	0	#NULL!	#NULL!		C	3	2	1	1	0	1	#NULL!	#NULL!		2014-08-10	82	1	170	56	1	5	0	0		0	1	1	3	1	140	80	络活喜 5mg qd	0	1	直肠癌	手术治疗	慢性阻塞性肺疾病				1
3	7	15	321	1	1	1	2	90	0	#NULL!	#NULL!		B	2	2	1	1	0	1	#NULL!	#NULL!		2016-02-05	41	1	170	63	1	3	0	0		1	1	1	3	0	160	90	不详	0	0							1
3	7	4	220	1	1	1	2	90	0	#NULL!	#NULL!		B	2	2	1	1	0	1	#NULL!	#NULL!		2014-01-21	51	1	170	66	1	2	0	0		1	1	1	3	0	#NULL!	#NULL!		0	0							1
3	9	7	330	1	1	1	2	90	0	#NULL!	#NULL!		A	1	1	1	1	0	1	#NULL!	#NULL!		2014-12-22	31	1	170	60	1	5	0	0		0	0	2	#NULL!	#NULL!	#NULL!	#NULL!		0	0							1
3	9	8	36	1	1	1	2	90	0	#NULL!	#NULL!		B	2	2	1	1	0	1	#NULL!	#NULL!		2014-12-24	76	1	170	62	1	5	0	0		1	0	1	3	1	#NULL!	#NULL!		0	0							1
3	9	17	166	1	1	1	2	90	0	#NULL!	#NULL!		C	3	2	1	1	0	1	#NULL!	#NULL!		2016-02-19	77	1	170	58.5	1	3	0	0		0	0	1	10	0	#NULL!	#NULL!		0	0							1
3	9	10	308	1	1	1	2	90	0	#NULL!	#NULL!		B	2	2	1	1	0	1	#NULL!	#NULL!		2015-01-09	73	1	170	62	1	2	0	0		0	0	2	#NULL!	#NULL!	#NULL!	#NULL!		0	0							1
3	9	9	281	1	1	1	2	90	0	#NULL!	#NULL!		C	3	2	1	1	0	1	#NULL!	#NULL!		2015-01-07	70	1	170	65	1	1	30	0		0	0	2	#NULL!	#NULL!	#NULL!	#NULL!		0	0							1
3	9	3	355	1	1	1	1	8	1	#NULL!	#NULL!	死亡（24h-10d）	C	3	2	1	0	1	1	2	2		2014-03-11	84	1	170	63	1	1	30	0		0	1	2	#NULL!	#NULL!	#NULL!	#NULL!		0	0							1
3	11	15	200	1	1	1	2	90	0	#NULL!	#NULL!		B	2	2	1	1	0	1	#NULL!	#NULL!		2014-11-03	67	1	170	60	1	5	0	0		0	1	1	#NULL!	0	#NULL!	#NULL!		0	0							1
3	11	16	22	1	1	1	2	90	0	#NULL!	#NULL!		C	3	2	1	1	0	1	#NULL!	#NULL!		2016-04-08	73	1	170	65	1	2	0	0		1	1	0	#NULL!	#NULL!	#NULL!	#NULL!		0	0							1
3	12	33	144	1	1	1	2	90	0	#NULL!	#NULL!		B	2	2	1	1	0	1	#NULL!	#NULL!		2015-06-09	64	1	170	63	1	4	0	0		0	1	1	10	1	150	90	厄贝沙坦	0	1	糖尿病	阿卡波糖					1
3	12	38	54	1	1	1	2	90	0	#NULL!	#NULL!		C	3	2	1	1	0	1	#NULL!	#NULL!		2015-08-20	57	1	170	63	1	4	0	0		1	1	2	#NULL!	#NULL!	#NULL!	#NULL!		0	0							1
3	12	30	348	1	1	1	1	13	1	#NULL!	7	死亡（10d-90d）	A	1	1	1	1	0	1	#NULL!	#NULL!	多器官衰竭	2015-04-23	71	1	170	63	1	4	0	0		0	0	1	10	1	#NULL!	#NULL!	代文 络活喜	0	1	冠心病	复方丹参片					1
3	12	23	45	1	1	1	2	90	0	#NULL!	#NULL!		C	3	2	1	1	0	1	#NULL!	#NULL!		2014-11-16	52	1	170	63	1	2	52	0		0	0	1	1	0	#NULL!	#NULL!		0	1	脑梗死	阿司匹林 立普妥 高舒达					1
3	12	37	100	1	1	1	2	90	0	#NULL!	#NULL!		A	1	1	1	1	0	1	#NULL!	#NULL!		2015-08-26	62	1	170	63	1	2	0	0		0	1	1	3	1	186	110	苯磺酸氨氯地平、厄贝沙坦、压氏达	0	0							1
3	12	27	53	1	1	1	2	90	0	#NULL!	#NULL!		B	2	2	1	1	0	1	#NULL!	#NULL!		2015-01-13	74	1	170	63	1	1	50	0		0	1	1	10	0	#NULL!	#NULL!		0	0							1
3	13	14	398	0.1	1	1	2	90	0	#NULL!	#NULL!	患者拒绝继续服药	C	3	2	1	0	1	0	2	5		2015-09-05	61	1	170	60	1	5	0	0		0	0	0	#NULL!	#NULL!	#NULL!	#NULL!		0	1	痛风	无					1
3	13	15	255	1	1	1	2	90	0	#NULL!	#NULL!		B	2	2	1	1	0	1	#NULL!	#NULL!		2015-11-03	64	1	170	60	1	3	0	0		2	2	0	#NULL!	#NULL!	#NULL!	#NULL!		0	1	1999年急性阑尾炎	保守治疗，用药不详					1
3	13	7	7	1	1	1	2	90	0	#NULL!	#NULL!		C	3	2	1	1	0	1	#NULL!	#NULL!		2015-10-31	52	1	170	60	1	1	0	0		1	1	0	#NULL!	#NULL!	#NULL!	#NULL!		0	1	肾结石	无	血吸虫病	无			1
3	14	14	113	0.1	1	1	2	90	0	#NULL!	#NULL!	严重不良事件：24h后血肿扩大转外科治疗，失访	C	3	2	1	0	1	0	2	2		2016-02-17	76	1	170	63	1	3	0	0		1	1	1	4	0	145	75	无	0	1	斜疝	无					1
3	14	10	261	1	1	1	2	90	0	#NULL!	#NULL!		A	1	1	1	1	0	1	#NULL!	#NULL!		2015-11-01	64	1	170	60	1	2	15	0		1	1	0	#NULL!	#NULL!	#NULL!	#NULL!		0	1	糖尿病	不详	痛风	不详			1
3	14	9	10	1	1	1	2	90	0	#NULL!	#NULL!		B	2	2	1	1	0	1	#NULL!	#NULL!		2015-10-16	60	1	170	63	1	2	0	0		0	1	2	#NULL!	#NULL!	#NULL!	#NULL!		0	0							1
3	14	2	396	1	1	1	2	90	0	#NULL!	#NULL!		C	3	2	1	1	0	1	#NULL!	#NULL!		2014-12-06	54	1	170	63	1	0	20	1	帕拉米松	0	1	1	10	1	160	100	波依定 5mg qd	0	1	小儿麻痹	无					1
3	1	7	263	1	1	1	2	90	0	#NULL!	#NULL!		A	1	1	1	1	0	1	#NULL!	#NULL!		2016-01-30	94	1	170	60	1	4	0	0		0	1	1	2	0	170	110		0	0							1
3	1	19	404	1	1	1	2	90	0	#NULL!	#NULL!		C	3	2	1	1	0	1	#NULL!	#NULL!		2015-09-02	64	1	170	63	1	4	0	0		1	1	0	#NULL!	#NULL!	#NULL!	#NULL!		0	0							1
3	1	13	134	1	1	1	2	90	0	#NULL!	#NULL!		C	3	2	1	1	0	1	#NULL!	#NULL!		2015-04-19	63	1	170	68	1	2	0	0		0	0	1	4	2	#NULL!	#NULL!		0	0							1
3	1	3	155	1	1	1	2	90	0	#NULL!	#NULL!		C	3	2	1	1	0	1	#NULL!	#NULL!		2015-03-22	70	1	170	63	1	1	0	0		2	2	0	#NULL!	#NULL!	#NULL!	#NULL!		0	1	脑梗死	脑心通					1
3	6	5	376	1	1	1	2	90	0	#NULL!	#NULL!		B	2	2	1	1	0	1	#NULL!	#NULL!		2015-06-23	60	1	170	62	1	3	0	0		0	0	0	#NULL!	#NULL!	#NULL!	#NULL!		0	#NULL!							1
3	10	27	130	1	1	1	2	90	0	#NULL!	#NULL!		A	1	1	1	1	0	1	#NULL!	#NULL!		2015-07-21	48	1	170	60	1	6	0	0		0	0	1	10	0	#NULL!	#NULL!		0	0							1
3	10	28	188	1	1	1	2	90	0	#NULL!	#NULL!		B	2	2	1	1	0	1	#NULL!	#NULL!		2015-07-25	64	1	170	60	2	5	0	0		0	0	2	#NULL!	#NULL!	#NULL!	#NULL!		0	0							1
3	10	3	301	1	1	1	2	90	0	#NULL!	#NULL!		A	1	1	1	1	0	1	#NULL!	#NULL!		2014-04-11	59	1	170	65	1	4	0	0		1	2	1	10	1	#NULL!	#NULL!	马来酸依那普利	0	#NULL!							1
3	10	2	267	1	1	1	2	90	0	#NULL!	#NULL!		C	3	2	1	1	0	1	#NULL!	#NULL!		2014-01-22	79	1	170	63	1	4	0	0		1	1	1	10	2	#NULL!	#NULL!		0	1	头晕头痛	止痛片					1
3	10	16	288	1	1	1	2	90	0	#NULL!	#NULL!		B	2	2	1	1	0	1	#NULL!	#NULL!		2015-12-11	45	1	170	63	1	3	0	0		2	2	0	#NULL!	#NULL!	#NULL!	#NULL!		0	0							1
3	9	15	248	1	1	1	2	90	0	#NULL!	#NULL!		B	2	2	1	1	0	1	#NULL!	#NULL!		2015-12-03	59	1	171	68	1	5	0	0		0	0	1	#NULL!	0	165	95		0	0							1
3	1	16	257	1	1	1	2	90	0	#NULL!	#NULL!		C	3	2	1	1	0	1	#NULL!	#NULL!		2016-05-19	59	1	171	67.5	1	2	0	0		1	0	0	#NULL!	#NULL!	#NULL!	#NULL!		0	#NULL!							1
3	11	26	6	1	1	1	2	90	0	#NULL!	#NULL!		C	3	2	1	1	0	1	#NULL!	#NULL!		2016-02-01	35	1	172	70.5	1	3	0	0		0	1	1	2	0	160	90	氨氯地平	0	0							1
3	1	1	362	1	1	1	2	90	0	#NULL!	#NULL!		C	3	2	1	1	0	1	#NULL!	#NULL!		2015-11-24	94	1	172	70	1	5	0	0		0	0	2	#NULL!	#NULL!	#NULL!	#NULL!		0	0							1
3	6	6	326	1	1	1	2	90	0	#NULL!	#NULL!		B	2	2	1	1	0	1	#NULL!	#NULL!		2015-05-07	62	1	172	70	1	1	30	0		0	0	1	5	0	#NULL!	#NULL!	无	0	0							1
3	5	1	118	1	1	1	2	90	0	#NULL!	#NULL!		C	3	2	1	1	0	1	#NULL!	#NULL!		2015-05-13	74	1	173	71	1	3	0	0		0	0	1	20	1	130	80	不详	0	1	脑梗塞	脑栓通	高血压病	氢氯吡格雷			1
3	7	10	133	1	1	1	2	90	0	#NULL!	#NULL!		B	2	2	1	1	0	1	#NULL!	#NULL!		2015-01-03	77	1	173	56	1	3	20	0		0	0	1	10	2	160	90	不详	0	0							1
3	12	39	66	1	1	1	2	90	0	#NULL!	#NULL!		A	1	1	1	1	0	1	#NULL!	#NULL!		2015-08-29	40	1	173	57	1	3	10	0		1	0	1	1	0	150	90		0	0							1
3	1	15	34	1	1	1	2	90	0	#NULL!	#NULL!		B	2	2	1	1	0	1	#NULL!	#NULL!		2015-08-03	62	1	173	70	1	3	0	0		1	1	1	4	1	#NULL!	#NULL!	贝那普利	0	1	心房颤动（阵发性）	无					1
3	6	1	370	1	1	1	2	90	0	#NULL!	#NULL!		A	1	1	1	1	0	1	#NULL!	#NULL!		2015-09-30	45	1	173	68	1	6	0	0		0	0	1	10	0	160	90	不详	0	0							1
3	10	12	275	1	1	1	2	90	0	#NULL!	#NULL!		C	3	2	1	1	0	1	#NULL!	#NULL!		2015-11-27	63	1	173	60	1	5	0	0		0	0	0	#NULL!	#NULL!	#NULL!	#NULL!		0	1	支气管炎						1
3	2	1	13	1	1	1	2	90	0	#NULL!	#NULL!		A	1	1	1	1	0	1	#NULL!	#NULL!		2013-12-29	74	1	175	70	1	3	0	0		0	0	1	20	0	#NULL!	#NULL!	硝苯氨氯地平	0	1	老年痴呆	无					1
3	2	3	162	0.4	1	1	2	90	0	#NULL!	#NULL!	再出血，拒绝服用中药	C	3	2	1	0	1	0	2	1		2014-01-23	57	1	175	65	1	2	0	0		0	0	1	5	0	130	80		0	1	脑出血						1
3	11	26	115	1	1	1	2	90	0	#NULL!	#NULL!		B	2	2	1	1	0	1	#NULL!	#NULL!		2015-04-29	65	1	175	65.5	1	5	0	0		2	2	1	2	0	#NULL!	#NULL!	无	0	1	慢性支气管炎并阻塞性肺	氨茶碱	慢性肾功能不全	尿毒清			1
3	12	25	226	0.25	1	1	1	5	1	#NULL!	2	急性心肌梗死（24h-10d）	A	1	1	1	0	1	0	2	2	急性心肌梗死	2014-12-01	76	1	175	70	1	3	0	0		0	0	1	2	1	140	90	倍他乐克 23.25mg qd	0	1	脑出血、稳定性心绞痛	无	糖尿病、冠心病	胰岛素、阿司匹林	肾结石、高血压性心脏病	无	1
3	1	10	342	1	1	1	2	90	0	#NULL!	#NULL!		A	1	1	1	1	0	1	#NULL!	#NULL!		2015-06-23	63	1	175	70	1	3	0	0		1	0	1	10	2	#NULL!	#NULL!	不详	0	0							1
3	1	14	280	1	1	1	2	90	0	#NULL!	#NULL!		A	1	1	1	1	0	1	#NULL!	#NULL!		2016-04-29	61	1	175	72.3	1	1	0	0		1	0	1	10	1	140	95	硝苯地平缓释片	0	0							1
3	6	12	50	1	1	1	2	90	0	#NULL!	#NULL!		C	3	2	1	1	0	1	#NULL!	#NULL!		2015-09-04	61	1	175	70	1	1	30	0		0	0	1	10	1	135	85	硝苯地平	0	1	糖尿病	二甲双胍					1
3	6	3	88	1	1	1	2	90	0	#NULL!	#NULL!		C	3	2	1	1	0	1	#NULL!	#NULL!		2015-10-08	58	1	175	70	1	1	0	0		0	0	1	10	1	160	90	硝苯地平	0	0							1
3	10	31	65	1	1	1	2	90	0	#NULL!	#NULL!		B	2	2	1	1	0	1	#NULL!	#NULL!		2015-07-30	53	1	175	70	1	5	0	0		0	1	1	3	0	#NULL!	#NULL!		0	#NULL!							1
3	10	19	187	1	1	1	2	90	0	#NULL!	#NULL!		B	2	2	1	1	0	1	#NULL!	#NULL!		2016-01-04	54	1	175	65	1	5	0	0		1	1	1	2	0	#NULL!	#NULL!		0	0							1
3	10	29	295	1	1	1	2	90	0	#NULL!	#NULL!	出院后失访	C	3	2	1	1	1	0	3	6		2015-07-26	68	1	175	70	1	4	30	0		0	1	0	#NULL!	#NULL!	#NULL!	#NULL!		0	1	支气管哮喘						1
3	10	9	132	0.4	1	1	2	5	0	#NULL!	#NULL!	6月24日患者自动出院,要求退出	A	1	1	1	0	1	0	2	5		2015-06-20	75	1	175	70	1	4	0	0		1	1	1	5	2	150	90	卡托普利	0	1	气管炎		支气管扩张				1
3	10	7	411	1	1	1	2	90	0	#NULL!	#NULL!		C	3	2	1	1	0	1	#NULL!	#NULL!		2015-05-29	63	1	175	70.5	1	3	30	0		0	0	1	6	1	150	95	硝苯地平	0	0							1
3	7	3	179	1	1	1	2	90	0	#NULL!	#NULL!		A	1	1	1	1	0	1	#NULL!	#NULL!		2013-12-02	74	1	176	65	1	4	40	0		1	1	1	3	0	#NULL!	#NULL!		0	0							1
3	1	21	182	1	1	1	2	90	0	#NULL!	#NULL!		B	2	2	1	1	0	1	#NULL!	#NULL!		2015-10-05	83	1	176	74	1	2	0	0		0	0	1	10	1	#NULL!	#NULL!		0	1	糖尿病	胰岛素					1
3	11	12	387	1	1	1	2	90	0	#NULL!	#NULL!		B	2	2	1	1	0	1	#NULL!	#NULL!		2014-09-03	38	1	178	75	1	3	0	0		1	1	1	#NULL!	1	#NULL!	#NULL!		0	0							1
3	3	3	58	1	1	1	2	90	0	#NULL!	#NULL!		B	2	2	1	1	0	1	#NULL!	#NULL!		2014-06-08	60	2	150	55	1	2	0	0		0	0	1	1	0	160	90		0	0							1
3	11	10	157	1	1	1	2	90	0	#NULL!	#NULL!		A	1	1	1	1	0	1	#NULL!	#NULL!		2014-06-22	46	2	150	54	1	5	0	0		0	0	1	#NULL!	0	#NULL!	#NULL!		0	0							1
3	2	2	42	1	1	1	2	90	0	#NULL!	#NULL!		B	2	2	1	1	0	1	#NULL!	#NULL!		2014-01-09	84	2	155	60	1	3	0	0		0	0	1	5	0	170	100	不详	0	1	慢性阻塞性肺疾病	无					1
3	4	22	408	1	1	1	2	90	0	#NULL!	#NULL!		C	3	2	1	1	0	1	#NULL!	#NULL!		2016-01-28	65	2	155	60	1	1	26	0		0	0	1	1	0	#NULL!	#NULL!	不详	0	1	下肢静脉曲张	无	左心室肥大	无			1
3	9	1	217	1	2	2	1	5	1	#NULL!	#NULL!	死亡（24h-10d）	A	1	1	1	0	1	1	2	7	中枢性呼吸循环衰竭	2014-01-14	74	1	155	63	1	5	0	0		0	0	0	#NULL!	#NULL!	#NULL!	#NULL!		0	0							1
3	9	16	75	1	1	1	2	90	0	#NULL!	#NULL!		A	1	1	1	1	0	1	#NULL!	#NULL!		2015-12-11	66	2	155	60	1	2	0	0		0	0	1	3	0	#NULL!	#NULL!		0	0							1
3	1	7	195	1	1	1	2	90	0	#NULL!	#NULL!	超时间窗，剔除	C	3	2	1	0	0	1	#NULL!	#NULL!		2015-05-14	66	2	155	60	1	9	#NULL!	1	青霉素	0	0	1	10	2	#NULL!	#NULL!		0	1	偏头疼						1
3	1	9	117	1	1	1	2	90	0	#NULL!	#NULL!		B	2	2	1	1	0	1	#NULL!	#NULL!		2015-06-22	67	2	156	67.2	1	2	0	0		0	0	1	2	2	#NULL!	#NULL!	不详	0	0							1
3	6	23	214	1	1	1	2	90	0	#NULL!	#NULL!		B	2	2	1	1	0	1	#NULL!	#NULL!		2015-12-03	59	2	157	60	1	2	30	0		0	0	1	4	2	#NULL!	#NULL!		0	0							1
3	2	7	193	0.2	1	1	2	90	0	#NULL!	#NULL!	受试者要求转上级医院并要求退出研究	B	2	2	1	0	1	0	2	5		2014-01-28	68	2	158	60	1	3	0	0		0	0	0	#NULL!	#NULL!	#NULL!	#NULL!		0	0							1
3	2	21	235	1	1	1	2	90	0	#NULL!	#NULL!		C	3	2	1	1	0	1	#NULL!	#NULL!		2015-10-10	62	2	160	65	1	4	0	0		1	1	1	10	1	#NULL!	#NULL!		0	0							1
3	2	5	138	1	1	1	2	90	0	#NULL!	#NULL!		B	2	2	1	1	0	1	#NULL!	#NULL!		2014-03-09	63	2	160	65	1	3	0	0		0	0	1	5	1	#NULL!	#NULL!		0	0							1
3	4	11	303	1	1	1	2	90	0	#NULL!	#NULL!		B	2	2	1	1	0	1	#NULL!	#NULL!		2015-04-07	63	2	160	65	1	0	30	0		0	0	1	20	1	150	85	苯磺酸氨氯地平片	0	1	脑梗塞		高血压病				1
3	13	1	178	1	1	1	2	90	0	#NULL!	#NULL!		B	2	2	1	1	0	1	#NULL!	#NULL!		2015-05-25	53	1	160	62.5	1	4	0	0		1	1	1	10	1	#NULL!	#NULL!		0	1	乙型糖尿病	二甲双胍					1
3	1	20	307	1	1	1	2	90	0	#NULL!	#NULL!		A	1	1	1	1	0	1	#NULL!	#NULL!		2015-09-12	63	2	160	65	1	2	0	0		0	0	1	10	1	#NULL!	#NULL!	得高宁	0	1	脑梗死		冠状动脉支架置入	阿司匹林、氯吡格雷			1
3	1	11	194	1	1	1	2	90	0	#NULL!	#NULL!	病情加重，转院治疗；gcs为3，剔除	B	2	2	1	0	1	0	2	7		2015-06-27	57	2	160	63	1	2	0	0		2	0	1	10	1	#NULL!	#NULL!	硝苯地平缓释片、尼莫地平	0	1	脑梗死	阿斯匹林					1
3	1	10	96	1	1	1	2	90	0	#NULL!	#NULL!		A	1	1	1	1	0	1	#NULL!	#NULL!		2015-05-05	44	2	160	65	1	1	30	0		0	0	1	4	1	200	120	和亘平	0	0							1
3	10	22	367	1	1	1	2	90	0	#NULL!	#NULL!		B	2	2	1	1	0	1	#NULL!	#NULL!		2015-07-14	50	2	160	70	1	5	0	0		0	0	1	3	1	185	90	不详	0	0							1
3	10	21	369	1	1	1	2	90	0	#NULL!	#NULL!		A	1	1	1	1	0	1	#NULL!	#NULL!		2015-07-13	69	2	160	70	1	3	0	0		0	0	0	#NULL!	#NULL!	#NULL!	#NULL!		0	0							1
3	2	24	232	1	1	1	2	90	0	#NULL!	#NULL!		C	3	2	1	1	0	1	#NULL!	#NULL!		2016-01-15	58	1	162	70	1	3	0	0		0	1	0	#NULL!	#NULL!	#NULL!	#NULL!		0	0							1
3	2	31	112	1	1	1	2	90	0	#NULL!	#NULL!		C	3	2	1	1	0	1	#NULL!	#NULL!		2016-04-11	58	1	162	70	1	2	15	0		0	1	1	5	1	#NULL!	#NULL!	马来酸依那普利叶酸片	0	1	冠心病	阿司匹林					1
3	2	26	239	1	1	1	2	90	0	#NULL!	#NULL!		C	3	2	1	1	0	1	#NULL!	#NULL!		2016-01-18	89	1	162	68	1	2	10	0		0	2	1	1	1	#NULL!	#NULL!	不详	0	0							1
3	2	12	245	1	1	1	2	90	0	#NULL!	#NULL!		C	3	2	1	1	0	1	#NULL!	#NULL!		2015-02-23	69	1	162	65	1	1	31	0		1	1	0	#NULL!	#NULL!	#NULL!	#NULL!		0	0							1
3	6	15	208	1	1	1	2	90	0	#NULL!	#NULL!		A	1	1	1	1	0	1	#NULL!	#NULL!		2015-12-03	56	2	162	65	1	3	0	0		0	0	1	5	1	#NULL!	#NULL!	利血平	0	0							1
3	10	32	180	0.2	1	1	2	90	0	#NULL!	#NULL!	再出血，退出	C	3	2	1	0	1	0	2	1		2015-07-16	57	2	162	70	1	5	0	0		0	0	2	#NULL!	#NULL!	#NULL!	#NULL!		0	0							1
3	2	19	30	1	1	1	2	90	0	#NULL!	#NULL!		B	2	2	1	1	0	1	#NULL!	#NULL!		2015-10-03	75	1	163	65	1	6	0	0		1	1	2	#NULL!	2	#NULL!	#NULL!		0	0							1
3	1	24	163	1	1	1	2	90	0	#NULL!	#NULL!		C	3	2	1	1	0	1	#NULL!	#NULL!		2015-10-31	67	2	163	70	1	1	0	0		0	0	1	5	2	#NULL!	#NULL!		0	0							1
3	2	25	107	1	1	1	2	90	0	#NULL!	#NULL!		A	1	1	1	1	0	1	#NULL!	#NULL!		2015-12-04	54	1	165	70	1	6	0	0		0	1	1	5	0	#NULL!	#NULL!		0	1	焦虑症	不详					1
3	2	23	397	1	1	1	2	90	0	#NULL!	#NULL!		A	1	1	1	1	0	1	#NULL!	#NULL!		2015-12-21	80	1	165	70	1	5	0	0		0	1	1	1	2	#NULL!	#NULL!		0	0							1
3	2	27	18	1	1	1	2	90	0	#NULL!	#NULL!		C	3	2	1	1	0	1	#NULL!	#NULL!		2016-02-09	40	1	165	70	1	5	0	0		1	1	1	1	1	#NULL!	#NULL!	氨氯地平	0	1	失眠症	无					1
3	2	18	41	0.6	1	1	2	10	0	#NULL!	#NULL!	患者家属要求至上级医院治疗，缺第10天随访	C	3	2	1	0	1	0	2	7		2015-09-06	84	1	165	70	1	3	0	0		0	0	1	10	1	#NULL!	#NULL!	厄贝沙坦、马来酸氨氯地平	0	0							1
3	9	5	174	1	1	1	2	90	0	#NULL!	#NULL!	受试者提前出院，无第10天随访	C	3	2	1	0	1	1	1	5		2014-12-02	60	1	165	70	1	1	0	0		0	0	1	5	1	160	90	不详	0	1	右侧脑出血	不详					1
3	11	33	27	1	1	1	2	90	0	#NULL!	#NULL!		A	1	1	1	1	0	1	#NULL!	#NULL!		2015-12-14	53	1	165	75.5	1	2	0	0		1	1	1	10	0	160	90	不详	0	0							1
3	6	13	306	1	1	1	2	90	0	#NULL!	#NULL!		B	2	2	1	1	0	1	#NULL!	#NULL!		2015-09-11	71	1	165	70	1	4	0	0		1	1	1	4	0	150	85	不详	0	0							1
3	8	24	148	1	1	1	2	90	0	#NULL!	#NULL!		C	3	2	1	1	0	1	#NULL!	#NULL!		2013-11-09	38	1	167	75	1	3	0	0		0	0	0	#NULL!	#NULL!	#NULL!	#NULL!		0	1	脂肪肝	无					1
3	3	2	67	1	1	1	2	90	0	#NULL!	#NULL!		C	3	2	1	1	0	1	#NULL!	#NULL!		2015-02-07	65	1	168	76	1	2	0	0		0	1	1	8	1	160	90	不详	0	0							1
3	13	5	290	1	1	1	2	90	0	#NULL!	#NULL!		C	3	2	1	1	0	1	#NULL!	#NULL!		2015-12-10	66	1	168	70	1	2	0	0		2	2	0	#NULL!	#NULL!	#NULL!	#NULL!		0	1	泌尿系结石	无	青光眼	无			1
3	1	4	386	1	1	1	2	90	0	#NULL!	#NULL!		C	3	2	1	1	0	1	#NULL!	#NULL!		2015-03-22	72	1	168	71.2	1	3	0	0		0	0	1	5	0	#NULL!	#NULL!		0	1	糖尿病	无					1
3	1	8	391	1	1	1	2	90	0	#NULL!	#NULL!		C	3	2	1	1	0	1	#NULL!	#NULL!		2015-06-18	62	1	168	70.2	1	2	0	0		1	1	1	1	0	150	90	不详	0	0							1
3	1	4	181	1	1	1	2	90	0	#NULL!	#NULL!		C	3	2	1	1	0	1	#NULL!	#NULL!		2015-12-23	45	1	168	75	1	2	0	0		0	1	0	#NULL!	#NULL!	#NULL!	#NULL!		0	0							1
3	2	13	247	0.2	1	1	2	2	0	#NULL!	#NULL!	患者中途退出	A	1	1	1	0	1	0	2	7		2015-07-05	56	1	170	75	1	2	0	0		1	2	1	5	1	#NULL!	#NULL!	倍他乐克、硝苯地平	0	1	糖尿病						1
3	7	2	283	1	1	1	2	90	0	#NULL!	#NULL!		B	2	2	1	1	0	1	#NULL!	#NULL!		2013-12-31	48	1	170	70	1	0	30	0		0	0	0	#NULL!	#NULL!	#NULL!	#NULL!		0	0							1
3	11	4	223	1	1	1	2	90	0	#NULL!	#NULL!		A	1	1	1	1	0	1	#NULL!	#NULL!		2014-01-29	53	1	170	70	1	5	30	0		1	1	1	#NULL!	0	#NULL!	#NULL!		0	0							1
3	11	9	120	1	1	1	2	90	0	#NULL!	#NULL!		C	3	2	1	1	0	1	#NULL!	#NULL!		2015-05-11	68	1	170	70	1	4	0	0		0	1	1	#NULL!	0	#NULL!	#NULL!		0	0							1
3	11	30	274	1	1	1	2	90	0	#NULL!	#NULL!		B	2	2	1	1	0	1	#NULL!	#NULL!		2016-03-11	42	1	170	70	1	3	0	0		1	1	1	5	0	#NULL!	#NULL!	不详	0	0							1
3	6	21	350	1	1	1	2	90	0	#NULL!	#NULL!		A	1	1	1	1	0	1	#NULL!	#NULL!		2016-02-09	67	1	170	80	1	2	0	0		2	2	1	10	1	#NULL!	#NULL!	硝苯地平	0	0							1
3	6	11	360	1	1	1	2	90	0	#NULL!	#NULL!		A	1	1	1	1	0	1	#NULL!	#NULL!		2015-09-11	46	1	170	75	1	2	0	0		1	1	1	5	0	150	90	不详	0	0							1
3	10	25	4	1	1	1	2	90	0	#NULL!	#NULL!		B	2	2	1	1	0	1	#NULL!	#NULL!		2015-07-17	56	1	170	74	1	6	0	0		0	0	2	#NULL!	#NULL!	#NULL!	#NULL!		0	0							1
3	10	35	359	1	1	1	2	90	0	#NULL!	#NULL!		A	1	1	1	1	0	1	#NULL!	#NULL!		2015-08-08	52	1	170	70	1	5	0	0		1	1	1	6	2	#NULL!	#NULL!	厄贝沙坦片	0	0							1
3	10	22	190	1	1	1	2	90	0	#NULL!	#NULL!		A	1	1	1	1	0	1	#NULL!	#NULL!		2016-01-27	63	1	170	76	1	4	0	0		0	0	1	10	0	160	90	不详	0	0							1
3	10	30	229	1	1	1	2	90	0	#NULL!	#NULL!		A	1	1	1	1	0	1	#NULL!	#NULL!		2015-07-30	53	1	170	70	1	3	30	0		0	0	1	2	2	#NULL!	#NULL!		0	0							1
3	10	15	384	1	1	1	2	90	0	#NULL!	#NULL!		C	3	2	1	1	0	1	#NULL!	#NULL!		2015-12-06	61	1	170	70	1	3	0	0		1	1	1	5	0	#NULL!	#NULL!		0	0							1
3	10	14	164	1	1	1	2	90	0	#NULL!	#NULL!		A	1	1	1	1	0	1	#NULL!	#NULL!		2015-12-06	63	1	170	70	1	3	0	0		0	0	1	#NULL!	0	#NULL!	#NULL!		0	0							1
3	10	18	74	1	1	1	2	90	0	#NULL!	#NULL!		A	1	1	1	1	0	1	#NULL!	#NULL!		2015-07-07	52	1	170	70	1	2	0	0		0	0	2	#NULL!	#NULL!	#NULL!	#NULL!		0	0							1
3	10	19	183	1	1	1	2	90	0	#NULL!	#NULL!		B	2	2	1	1	0	1	#NULL!	#NULL!		2015-07-09	44	1	170	70	1	2	0	0		0	0	1	1	0	160	90	不详	0	0							1
3	1	13	284	1	1	1	2	90	0	#NULL!	#NULL!		A	1	1	1	1	0	1	#NULL!	#NULL!		2015-07-11	71	1	171	75.1	1	6	0	0		1	1	0	#NULL!	#NULL!	#NULL!	#NULL!		0	0							1
3	1	18	12	1	1	1	2	90	0	#NULL!	#NULL!		C	3	2	1	1	0	1	#NULL!	#NULL!		2015-08-23	61	1	171	72.3	1	5	0	0		2	1	1	10	1	140	90	降压0号	0	1	冠心病	硝酸异山梨酯					1
3	2	32	78	1	1	1	2	90	0	#NULL!	#NULL!		B	2	2	1	1	0	1	#NULL!	#NULL!		2016-05-11	76	1	172	78	1	2	0	0		1	1	1	2	1	#NULL!	#NULL!	尼群地平	0	1	痛风	无	慢性胃炎	无			1
3	11	29	311	1	1	1	2	90	0	#NULL!	#NULL!		C	3	2	1	1	0	1	#NULL!	#NULL!		2015-06-23	40	1	172	75.5	1	5	0	0		1	1	1	2	0	160	70	不详	0	0							1
3	11	5	389	1	1	1	2	90	0	#NULL!	#NULL!		A	1	1	1	1	0	1	#NULL!	#NULL!		2013-11-17	57	1	172	75	1	2	0	0		1	1	1	#NULL!	0	#NULL!	#NULL!		0	0							1
3	6	22	137	1	1	1	2	90	0	#NULL!	#NULL!		A	1	1	1	1	0	1	#NULL!	#NULL!		2015-10-20	63	1	172	75	1	3	0	0		1	1	0	#NULL!	#NULL!	#NULL!	#NULL!		0	0							1
3	1	6	252	1	1	1	2	90	0	#NULL!	#NULL!		B	2	2	1	1	0	1	#NULL!	#NULL!		2015-04-04	60	1	173	72	1	4	0	0		1	1	1	5	0	#NULL!	#NULL!	不详	0	0							1
3	1	8	151	1	1	1	2	90	0	#NULL!	#NULL!		B	2	2	1	1	0	1	#NULL!	#NULL!		2016-01-31	64	1	173	72	1	3	0	0		0	0	0	#NULL!	#NULL!	#NULL!	#NULL!		0	0							1
3	6	8	310	1	1	1	2	90	0	#NULL!	#NULL!		A	1	1	1	1	0	1	#NULL!	#NULL!		2015-07-04	53	1	173	75	1	4	0	0		0	0	1	2	2	160	90		0	0							1
3	11	31	327	1	1	1	2	90	0	#NULL!	#NULL!		A	1	1	1	1	0	1	#NULL!	#NULL!		2015-09-09	57	1	174	75	1	3	0	0		0	1	1	5	1	160	90	不详	0	0							1
3	1	6	186	1	1	1	2	90	0	#NULL!	#NULL!		A	1	1	1	1	0	1	#NULL!	#NULL!		2016-01-23	67	1	174	74	1	3	0	0		1	1	1	1	1	140	80	硝苯地平缓释片	0	0							1
3	7	5	412	1	1	1	2	90	0	#NULL!	#NULL!		A	1	1	1	1	0	1	#NULL!	#NULL!		2014-09-22	65	1	175	75	1	3	0	0		2	2	1	1	0	160	65		0	0							1
3	11	32	97	1	1	1	2	90	0	#NULL!	#NULL!		C	3	2	1	1	0	1	#NULL!	#NULL!		2015-10-05	42	1	175	75	1	3	0	0		0	1	1	5	0	160	90	不详	0	0							1
3	11	28	356	1	1	1	2	90	0	#NULL!	#NULL!		B	2	2	1	1	0	1	#NULL!	#NULL!		2016-02-15	57	1	175	75	1	2	0	0		1	1	1	5	1	160	90	伊泰青	0	0							1
3	1	12	95	1	1	1	2	90	0	#NULL!	#NULL!		A	1	1	1	1	0	1	#NULL!	#NULL!		2015-06-26	52	1	176	81	1	6	0	0		1	1	1	3	1	#NULL!	#NULL!	和亘平	0	0							1
3	1	14	37	1	1	1	2	90	0	#NULL!	#NULL!		B	2	2	1	1	0	1	#NULL!	#NULL!		2015-07-22	42	1	176	82	1	5	0	0		1	1	0	30	2	160	90		0	1	强直性脊柱炎						1
3	1	22	379	1	1	1	2	90	0	#NULL!	#NULL!		A	1	1	1	1	0	1	#NULL!	#NULL!		2015-10-08	84	1	176	79	1	3	0	0		1	2	1	1	0	#NULL!	#NULL!		0	1	脑梗死		2型糖尿病	二甲双胍			1
3	1	9	21	1	1	1	2	90	0	#NULL!	#NULL!		C	3	2	1	1	0	1	#NULL!	#NULL!		2016-02-18	64	1	176	76	1	2	0	0		0	0	0	#NULL!	#NULL!	#NULL!	#NULL!		0	0							1
3	6	18	332	1	1	1	2	90	0	#NULL!	#NULL!		B	2	2	1	1	0	1	#NULL!	#NULL!		2016-03-13	46	1	176	80	1	2	30	0		1	1	2	#NULL!	#NULL!	#NULL!	#NULL!		0	0							1
3	10	5	146	1	1	1	2	90	0	#NULL!	#NULL!		A	1	1	1	1	0	1	#NULL!	#NULL!		2015-11-22	42	1	177	80	1	6	0	0		0	0	1	3	2	#NULL!	#NULL!		0	0							1
3	10	8	139	1	1	1	2	90	0	#NULL!	#NULL!		B	2	2	1	1	0	1	#NULL!	#NULL!		2015-07-02	55	1	181	88	1	3	0	0		1	1	1	5	1	160	90	不详	0	0							1
3	1	17	366	1	1	1	2	90	0	#NULL!	#NULL!		C	3	2	1	1	0	1	#NULL!	#NULL!		2015-08-17	46	2	151	67.5	1	4	0	0		0	0	1	8	2	#NULL!	#NULL!		0	1	尿路结石	无					1
3	1	5	114	1	1	1	2	90	0	#NULL!	#NULL!		A	1	1	1	1	0	1	#NULL!	#NULL!		2015-03-30	54	2	152	68.3	1	3	0	0		0	0	1	7	0	#NULL!	#NULL!		0	0							1
3	12	32	337	1	1	1	2	90	0	#NULL!	#NULL!		B	2	2	1	1	0	1	#NULL!	#NULL!		2015-05-25	45	2	153	96	1	3	0	0		0	0	1	5	1	170	90	乌拉地尔缓释片 富马酸比索洽尔	0	1	风湿性关节炎	雷公藤					1
3	6	19	207	1	1	1	2	90	0	#NULL!	#NULL!		B	2	2	1	1	0	1	#NULL!	#NULL!		2015-12-03	53	2	158	73	1	2	0	0		0	0	2	#NULL!	#NULL!	#NULL!	#NULL!		0	0							1
3	11	13	304	1	1	1	2	90	0	#NULL!	#NULL!		C	3	2	1	1	0	1	#NULL!	#NULL!		2014-09-15	46	2	160	75.5	1	4	0	0		0	0	1	#NULL!	1	#NULL!	#NULL!	波依定、HCT	0	0							1
3	1	3	77	1	1	1	2	90	0	#NULL!	#NULL!		B	2	2	1	1	0	1	#NULL!	#NULL!		2015-12-23	87	2	160	78	1	2	0	0		0	0	1	10	0	160	90	不详	1	1	CO中毒迟发性脑病、贫血		慢性阻塞性疾病、冠心病		低蛋白血症、应激性溃疡		1
3	6	14	171	1	1	1	2	90	0	#NULL!	#NULL!		C	3	2	1	1	0	1	#NULL!	#NULL!		2016-02-05	60	2	162	75	1	2	30	0		0	0	1	7	1	#NULL!	#NULL!	降压0号	0	0							1
3	3	6	372	1	1	1	2	90	0	#NULL!	#NULL!		C	3	2	1	1	0	1	#NULL!	#NULL!		2016-05-20	53	1	168	84.5	1	3	30	0		0	0	1	5	0	160	90	不详	0	0							1
3	6	10	314	1	1	1	2	90	0	#NULL!	#NULL!		C	3	2	1	1	0	1	#NULL!	#NULL!		2015-12-04	83	2	168	80	1	5	30	0		2	2	1	40	1	150	100	氨氯地平、缬沙坦	0	1	帕金森	左旋多巴	2型糖尿病	RI			1
3	12	2	28	1	1	1	2	90	0	#NULL!	#NULL!		C	3	2	1	1	0	1	#NULL!	#NULL!		2013-12-05	57	1	169	88	1	2	30	0		0	0	2	#NULL!	#NULL!	#NULL!	#NULL!		0	0							1
3	12	24	213	1	1	1	2	90	0	#NULL!	#NULL!		A	1	1	1	1	0	1	#NULL!	#NULL!		2014-11-23	43	1	170	87	1	3	44	0		0	1	1	10	0	#NULL!	#NULL!	安博维 1片 qd 倍他乐克 1片qd	0	1	通风	无	高脂血症	无	脂肪肝	无	1
3	6	7	128	1	1	1	2	90	0	#NULL!	#NULL!		B	2	2	1	1	0	1	#NULL!	#NULL!		2015-11-20	43	1	172	85	1	1	30	0		1	2	1	5	1	140	90	硝苯地平	0	0							1
3	6	9	73	1	1	1	2	90	0	#NULL!	#NULL!		B	2	2	1	1	0	1	#NULL!	#NULL!		2016-01-10	38	1	178	90	1	1	0	0		1	1	1	10	1	180	90	缬沙坦	0	1	原发性醛固酮增高症						1
4	14	1	92	1	1	1	2	90	0	#NULL!	#NULL!		A	1	1	1	1	0	1	#NULL!	#NULL!		2014-03-31	53	2	#NULL!	50	1	1	10	0		0	0	1	7	0	160	105		0	0							1
4	12	14	317	0.15	1	1	2	2	0	#NULL!	#NULL!	患者因服药后出现胸闷心慌退出	A	1	1	1	0	1	0	2	1		2014-06-17	44	1	165	#NULL!	1	3	18	1	青霉素	0	1	1	5	1	150	90	倍他乐克、缬沙坦氢氯噻嗪片	0	1	高尿酸血症	别嘌醇					1
4	10	10	211	1	1	1	2	90	0	#NULL!	#NULL!		A	1	1	1	1	0	1	#NULL!	#NULL!		2015-11-27	74	2	165	50	1	4	0	0		0	0	2	#NULL!	#NULL!	#NULL!	#NULL!		0	0							1
4	11	27	351	1	1	1	2	90	0	#NULL!	#NULL!		A	1	1	1	1	0	1	#NULL!	#NULL!		2015-05-08	62	1	167	50.5	1	3	0	0		1	1	1	10	0	160	90	降压灵	0	0							1
4	12	29	324	1	1	1	2	90	0	#NULL!	#NULL!		C	3	2	1	1	0	1	#NULL!	#NULL!		2015-03-19	56	1	173	51	1	2	30	0		1	0	1	10	0	160	90	不详	0	0							1
4	11	25	87	1	1	1	2	90	0	#NULL!	#NULL!		C	3	2	1	1	0	1	#NULL!	#NULL!		2015-03-26	76	2	150	50	1	4	46	0		0	0	1	10	1	160	90	培哚普利	0	1	糖尿病	阿卡波糖、格列吡嗪	脑梗塞	氯吡格雷			1
4	1	1	254	1	1	1	2	90	0	#NULL!	#NULL!		B	2	2	1	1	0	1	#NULL!	#NULL!		2015-03-17	60	2	150	50	1	6	0	0		0	0	1	8	0	160	90	不详	0	0							1
4	12	35	230	1	1	1	2	90	0	#NULL!	#NULL!		C	3	2	1	1	0	1	#NULL!	#NULL!		2015-07-13	60	2	158	55	1	3	20	0		0	0	0	#NULL!	#NULL!	#NULL!	#NULL!		0	0							1
4	1	11	57	1	1	1	2	90	0	#NULL!	#NULL!		C	3	2	1	1	0	1	#NULL!	#NULL!		2016-03-10	52	2	159	60	1	2	0	0		0	0	1	20	1	160	90	尼群地平	0	0							1
4	10	24	206	1	1	1	2	90	0	#NULL!	#NULL!		C	3	2	1	1	0	1	#NULL!	#NULL!		2015-08-01	77	2	160	50	1	4	0	0		0	0	1	30	0	160	90	不详	0	0							1
4	2	29	323	1	1	1	2	90	0	#NULL!	#NULL!		B	2	2	1	1	0	1	#NULL!	#NULL!		2016-04-02	86	2	162	60	1	4	0	0		0	1	0	#NULL!	#NULL!	#NULL!	#NULL!		0	0							1
4	11	21	61	1	1	1	2	90	0	#NULL!	#NULL!		C	3	2	1	1	0	1	#NULL!	#NULL!		2015-02-01	78	2	165	63	1	2	0	0		0	1	1	20	1	155	85	氨氯地平、伊泰青	0	0							1
4	4	19	111	1	1	1	2	90	0	#NULL!	#NULL!		A	1	1	1	1	0	1	#NULL!	#NULL!		2015-12-20	67	1	167	58	1	2	0	0		0	0	1	10	0	150	90	厄贝沙坦胶囊	0	0							1
4	9	11	191	1	1	1	2	90	0	#NULL!	#NULL!		C	3	2	1	1	0	1	#NULL!	#NULL!		2015-01-22	77	1	167	65	1	5	0	0		0	0	2	#NULL!	#NULL!	#NULL!	#NULL!		0	0							1
4	4	2	365	1	1	1	2	90	0	#NULL!	#NULL!		C	3	2	1	1	0	1	#NULL!	#NULL!		2014-06-25	64	2	168	63	1	3	0	0		0	1	0	#NULL!	#NULL!	#NULL!	#NULL!		0	0							1
4	11	11	83	1	1	1	2	90	0	#NULL!	#NULL!		A	1	1	1	1	0	1	#NULL!	#NULL!		2014-08-15	83	1	170	55	1	5	30	0		0	0	2	#NULL!	#NULL!	#NULL!	#NULL!		0	1	脑梗塞	无					2
4	12	5	121	1	1	2	1	16	1	#NULL!	1	死亡（10d-90d）	B	2	2	1	1	0	1	#NULL!	#NULL!	中枢性呼吸 循环衰竭 脑干出血	2013-12-14	77	1	170	63	1	2	38	0		0	0	1	3	1	#NULL!	#NULL!	络活喜	0	1	肺气肿	无					1
4	13	10	5	1	1	1	2	90	0	#NULL!	#NULL!		C	3	2	1	1	0	1	#NULL!	#NULL!		2015-06-17	72	1	172	65	1	6	0	0		0	1	1	10	0	#NULL!	#NULL!		0	1	颈椎病	无					1
4	11	22	153	1	1	1	2	90	0	#NULL!	#NULL!		C	3	2	1	1	0	1	#NULL!	#NULL!		2015-02-10	77	1	167	67.5	1	3	30	0		1	1	1	10	1	150	90	硝苯地平	0	0							1
4	2	9	331	1	1	1	2	90	0	#NULL!	#NULL!		B	2	2	1	1	0	1	#NULL!	#NULL!		2015-01-21	82	1	172	75	1	3	0	0		0	2	1	20	1	#NULL!	#NULL!	缬沙坦	0	1	糖尿病	未服药					1
4	1	2	244	1	1	1	2	90	0	#NULL!	#NULL!		B	2	2	1	1	0	1	#NULL!	#NULL!		2015-11-22	44	1	175	76	1	4	0	0		1	1	1	5	1	180	90	硝苯地平缓释片	0	#NULL!							1
4	2	11	160	0.25	1	1	2	3	0	#NULL!	#NULL!	患者转上级医院，失访	C	3	2	1	0	1	0	2	7		2015-02-05	51	1	170	85	1	1	20	0		0	1	1	10	0	#NULL!	#NULL!		0	0							1
4	12	12	276	1	1	1	2	90	0	#NULL!	#NULL!		C	3	2	1	1	0	1	#NULL!	#NULL!		2014-04-11	68	1	#NULL!	#NULL!	1	5	40	0		0	0	1	10	1	150	90	施慧达 1片 qd	0	1	脑梗死	阿司匹林					1
4	12	8	405	1	1	1	2	90	0	#NULL!	#NULL!		A	1	1	1	1	0	1	#NULL!	#NULL!		2014-02-09	41	2	#NULL!	#NULL!	1	4	50	0		0	0	2	#NULL!	#NULL!	#NULL!	#NULL!		0	0							1
4	12	16	192	1	1	1	2	90	0	#NULL!	#NULL!		B	2	2	1	1	0	1	#NULL!	#NULL!		2016-04-18	71	1	#NULL!	#NULL!	2	4	0	0	无	1	1	1	10	2	170	#NULL!	不详	0	1	2010年脑梗塞	不详	COPD	不详	糖尿病10年	不详	1
4	12	22	159	1	1	1	2	90	0	#NULL!	#NULL!		B	2	2	1	1	0	1	#NULL!	#NULL!		2014-10-30	64	1	#NULL!	#NULL!	1	4	0	0		0	2	0	#NULL!	#NULL!	#NULL!	#NULL!		0	1	风湿性关节炎	无	前列腺炎	无			1
4	12	17	242	1	1	1	2	90	0	#NULL!	#NULL!		C	3	2	1	1	0	1	#NULL!	#NULL!		2016-04-24	53	1	#NULL!	#NULL!	1	3	0	0		0	0	1	10	1	160	110	硝苯地平	0	1	房颤	不详					1
4	12	26	81	1	1	1	2	90	0	#NULL!	#NULL!		C	3	2	1	1	0	1	#NULL!	#NULL!		2014-12-21	92	1	#NULL!	#NULL!	1	3	0	0		0	0	1	3	1	140	90	拜新同	0	1	糖尿病	格华止 0.5g tid					1
4	12	16	16	0.55	1	1	2	90	0	#NULL!	#NULL!	中断研究	A	1	1	1	0	1	1	#NULL!	#NULL!		2014-08-18	75	1	#NULL!	#NULL!	1	2	16	1	化疗药物	1	1	1	2	0	160	70		0	1	乳腺癌	中药	前列腺炎	无			1
4	12	19	127	1	1	1	2	90	0	#NULL!	#NULL!		A	1	1	1	1	0	1	#NULL!	#NULL!		2014-09-18	87	2	#NULL!	#NULL!	1	1	55	0		0	0	1	20	1	140	90	厄贝沙坦	0	1	糖尿病	瑞格列奈					1
4	14	6	43	1	1	1	2	90	0	#NULL!	#NULL!		B	2	2	1	1	0	1	#NULL!	#NULL!		2015-01-09	77	1	#NULL!	#NULL!	1	4	18	1	青霉素	0	1	1	3	1	#NULL!	#NULL!	硝苯地平 10mg bid	0	1	胃出血胃大部分切除术	无					1
4	14	7	272	1	1	1	2	90	0	#NULL!	#NULL!		A	1	1	1	1	0	1	#NULL!	#NULL!		2015-01-29	63	1	#NULL!	#NULL!	1	2	16	0		0	0	1	2	1	130	80	络活喜 5mg qd	0	0							1
4	14	4	25	1	1	1	2	90	0	#NULL!	#NULL!		A	1	1	1	1	0	1	#NULL!	#NULL!		2014-12-18	33	1	#NULL!	#NULL!	1	1	10	0		1	0	0	#NULL!	#NULL!	#NULL!	#NULL!		0	1	头痛	止痛散	肾结石	无			1
4	14	3	250	0.55	1	2	1	6	1	#NULL!	1	死亡（10d-90d）	C	3	2	1	1	0	1	2	#NULL!	再出血，脑疝	2014-12-15	65	1	#NULL!	#NULL!	1	0	39	0		0	0	1	10	1	#NULL!	#NULL!	厄贝沙坦	0	1	脑出血 5年前	无	糖尿病	阿卡波糖 50mg tid			1
4	10	14	320	1	1	1	2	90	0	#NULL!	#NULL!		A	1	1	1	1	0	1	#NULL!	#NULL!		2015-07-02	55	1	#NULL!	#NULL!	1	3	0	0		0	1	0	#NULL!	#NULL!	#NULL!	#NULL!		0	0							1
4	10	13	91	1	1	1	2	90	0	#NULL!	#NULL!		C	3	2	1	1	0	1	#NULL!	#NULL!		2015-07-02	50	2	155	#NULL!	1	3	30	0		0	0	0	#NULL!	#NULL!	#NULL!	#NULL!		0	0							1
4	12	1	406	1	1	1	2	90	0	#NULL!	#NULL!		A	1	1	1	1	0	1	#NULL!	#NULL!		2013-11-09	58	2	158	46	1	3	30	0		0	0	1	2	1	150	90	倍他乐克	0	1	高脂血症	立普妥	脑梗死	氯吡格雷			1
4	12	21	90	0.15	1	1	2	90	0	#NULL!	#NULL!	再出血，拒绝	C	3	2	1	0	1	0	2	1		2014-09-30	48	2	158	#NULL!	1	0	44	0		0	0	0	#NULL!	#NULL!	#NULL!	#NULL!		0	0							1
4	12	15	9	1	1	1	2	90	0	#NULL!	#NULL!		B	2	2	1	1	0	1	#NULL!	#NULL!		2014-07-04	60	1	165	#NULL!	1	3	22	0		0	2	1	5	1	140	90	代文	0	1	急性脑梗死	阿司匹林、波立维、立普妥					2
4	12	17	126	0.45	1	1	2	90	0	#NULL!	#NULL!	中断研究	C	3	2	1	0	1	1	#NULL!	#NULL!		2014-08-24	49	1	165	#NULL!	1	2	10	0		1	1	1	1	0	150	80		0	0							1
4	12	13	316	1	1	1	2	90	0	#NULL!	#NULL!		B	2	2	1	1	0	1	#NULL!	#NULL!		2014-04-18	42	1	168	#NULL!	1	4	30	1	阿莫西林	0	0	0	#NULL!	#NULL!	#NULL!	#NULL!		0	0							1
4	12	7	289	1	1	1	2	90	0	#NULL!	#NULL!		B	2	2	1	1	0	1	#NULL!	#NULL!		2013-12-30	49	1	168	#NULL!	1	2	0	0		0	2	1	2	0	#NULL!	#NULL!		0	0							1
4	12	18	225	1	1	1	2	90	0	#NULL!	#NULL!		C	3	2	1	1	0	1	#NULL!	#NULL!		2014-09-01	80	1	170	#NULL!	1	5	0	0		2	2	1	10	1	140	90	拜新同 1片 qd	0	1	脑梗死	立普妥 20mg qn	胆囊结石	无	结节性甲状腺、白内障	无	1
4	12	20	29	1	1	1	2	90	0	#NULL!	#NULL!		B	2	2	1	1	0	1	#NULL!	#NULL!		2014-09-24	53	1	170	#NULL!	1	1	30	0		0	2	1	2	#NULL!	#NULL!	#NULL!		0	1	乙型病毒性肝炎	无					1
4	3	7	287	1	1	1	2	90	0	#NULL!	#NULL!		B	2	2	1	1	0	1	#NULL!	#NULL!		2015-08-17	87	1	160	46.5	1	2	0	0		1	1	1	10	0	#NULL!	#NULL!	不详	0	1	2型糖尿病	无					1
4	11	3	349	1	1	1	2	90	0	#NULL!	#NULL!		B	2	2	1	1	0	1	#NULL!	#NULL!		2013-11-30	73	2	160	45	1	5	0	0		0	0	1	#NULL!	0	#NULL!	#NULL!		0	0							1
4	7	8	82	1	1	1	2	90	0	#NULL!	#NULL!		A	1	1	1	1	0	1	#NULL!	#NULL!		2015-02-06	82	1	170	52	1	3	5	0		0	0	2	#NULL!	#NULL!	#NULL!	#NULL!		0	1	脑梗死	阿司匹林					1
4	10	9	373	1	1	1	2	90	0	#NULL!	#NULL!		A	1	1	1	1	0	1	#NULL!	#NULL!		2015-11-27	52	1	170	50	1	6	0	0		0	1	1	6	2	#NULL!	#NULL!		0	0							1
4	10	13	354	1	1	1	2	90	0	#NULL!	#NULL!		A	1	1	1	1	0	1	#NULL!	#NULL!		2015-12-01	55	1	170	50	1	5	0	0		0	0	2	#NULL!	#NULL!	#NULL!	#NULL!		0	0							1
4	7	7	212	0.1	1	1	2	10	0	#NULL!	#NULL!	出血量大，再出血	C	3	2	1	0	1	0	1	2		2015-01-10	79	1	172	52	1	3	45	0		0	0	0	#NULL!	#NULL!	#NULL!	#NULL!		0	1	脑外伤	未服	白内障	未服			1
4	4	12	85	1	1	1	2	90	0	#NULL!	#NULL!		A	1	1	1	1	0	1	#NULL!	#NULL!		2015-05-27	88	2	148	44.5	1	5	0	0		0	0	1	3	0	135	85		0	1	冠心病	麝香保心丸	慢性肾炎	无			1
4	7	12	199	1	1	1	2	90	0	#NULL!	#NULL!		A	1	1	1	1	0	1	#NULL!	#NULL!		2015-12-02	84	2	148	45	1	1	20	0		0	0	1	8	1	#NULL!	#NULL!		0	0							1
4	4	10	17	1	1	1	2	90	0	#NULL!	#NULL!		C	3	2	1	1	0	1	#NULL!	#NULL!		2015-04-06	73	2	150	44	1	3	0	0		0	0	1	5	1	#NULL!	#NULL!	不详	0	0							1
4	4	8	410	1	1	1	2	90	0	#NULL!	#NULL!		A	1	1	1	1	0	1	#NULL!	#NULL!		2015-02-03	74	2	150	44	1	1	0	0		0	0	1	5	0	#NULL!	#NULL!	厄贝沙坦胶囊	0	0							1
4	4	18	48	1	1	1	2	90	0	#NULL!	#NULL!		A	1	1	1	1	0	1	#NULL!	#NULL!		2015-12-20	80	2	151	46	1	4	0	0		0	0	1	20	0	150	90	西尼地平片	0	1	2型糖尿病	优思灵（30/70）					1
4	11	29	358	1	1	1	2	90	0	#NULL!	#NULL!		A	1	1	1	1	0	1	#NULL!	#NULL!		2016-02-16	81	2	152	45.5	1	3	0	0		0	0	1	5	1	150	80	氨氯地平	0	0							1
4	9	2	402	1	1	1	2	90	0	#NULL!	#NULL!		B	2	2	1	1	0	1	#NULL!	#NULL!		2014-01-17	78	2	154	45	1	3	0	0		0	0	1	15	2	#NULL!	#NULL!		0	0							1
4	2	4	202	1	1	1	2	90	0	#NULL!	#NULL!		A	1	1	1	1	0	1	#NULL!	#NULL!		2014-02-21	73	2	155	50	1	4	0	0		0	0	0	#NULL!	0	#NULL!	#NULL!		0	1	糖尿病	格华止 0.5g tid	脑梗死	阿司匹林			1
4	3	20	286	1	1	1	2	90	0	#NULL!	#NULL!		B	2	2	1	1	0	1	#NULL!	#NULL!		2015-07-12	62	2	155	55	1	4	40	0		0	0	1	10	1	160	90	不详	0	0							1
4	3	5	14	1	1	1	2	90	0	#NULL!	#NULL!		A	1	1	1	1	0	1	#NULL!	#NULL!		2014-11-05	71	2	155	55	1	4	0	0		0	0	1	40	1	150	90	氨氯地平片	0	0							1
4	7	1	243	1	1	1	2	90	0	#NULL!	#NULL!		C	3	2	1	1	0	1	#NULL!	#NULL!		2013-12-10	60	2	155	55	1	1	30	0		0	0	1	5	0	#NULL!	#NULL!		0	1	中风 （类型不详）	无					1
4	7	14	259	1	1	1	2	90	0	#NULL!	#NULL!		A	1	1	1	1	0	1	#NULL!	#NULL!		2016-01-22	85	2	155	55	1	1	20	0		0	0	1	10	1	165	75	非洛地平缓释片	0	0							1
4	9	6	1	1	1	1	2	90	0	#NULL!	#NULL!		A	1	1	1	1	0	1	#NULL!	#NULL!		2014-12-16	65	2	155	49	1	3	0	0		0	0	1	3	1	160	90		0	0							1
4	11	16	135	1	1	1	2	90	0	#NULL!	#NULL!		A	1	1	1	1	0	1	#NULL!	#NULL!		2014-11-20	60	2	155	56	1	4	0	0		0	0	1	#NULL!	0	#NULL!	#NULL!		0	0							1
4	11	7	203	1	1	1	2	90	0	#NULL!	#NULL!		C	3	2	1	1	0	1	#NULL!	#NULL!		2014-02-19	40	2	155	55	1	4	0	0		0	0	1	#NULL!	0	#NULL!	#NULL!		0	0							1
4	11	1	285	1	1	1	2	90	0	#NULL!	#NULL!		C	3	2	1	1	0	1	#NULL!	#NULL!		2013-10-05	53	2	155	55	1	3	0	0		0	0	1	#NULL!	0	#NULL!	#NULL!		0	0							1
4	12	34	401	1	1	1	2	90	0	#NULL!	#NULL!		A	1	1	1	1	0	1	#NULL!	#NULL!		2015-07-12	66	2	155	55	1	4	0	0		0	0	1	10	1	#NULL!	#NULL!	倍他乐克	0	0							1
4	12	41	33	1	2	2	1	90	1	#NULL!	1	死亡（24h-10d）	C	3	2	1	0	1	0	2	7	脑疝致中枢性呼衰 心衰	2015-09-20	65	2	155	55	1	2	30	0		0	0	1	10	2	160	90	不详	0	0							1
4	12	42	380	1	1	1	2	90	0	#NULL!	#NULL!		B	2	2	1	1	0	1	#NULL!	#NULL!		2015-10-12	56	2	155	55	1	2	21	0		0	0	2	#NULL!	#NULL!	#NULL!	#NULL!		0	0							1
4	12	4	269	1	1	1	2	90	0	#NULL!	#NULL!		C	3	2	1	1	0	1	#NULL!	#NULL!		2013-12-14	74	2	155	54	1	2	15	0		0	0	1	2	1	140	90	拜新同	0	1	慢性胃炎	奥美拉唑					1
4	12	28	119	1	1	1	2	90	0	#NULL!	#NULL!		B	2	2	1	1	0	1	#NULL!	#NULL!		2015-01-21	57	2	155	54	1	2	0	0		0	0	1	3	1	150	100	拜新同、依那普利	0	1	冠心病	立普妥	抑郁状态	无	子宫肌瘤	无	1
4	14	5	312	1	1	1	2	90	0	#NULL!	#NULL!	提前出院，未完成临床试验全程观察	B	2	2	1	0	0	1	#NULL!	#NULL!		2014-12-18	52	1	155	55	1	4	33	0		0	1	1	10	0	#NULL!	#NULL!	无	0	0							1
4	14	13	26	1	1	1	2	90	0	#NULL!	#NULL!		A	1	1	1	1	0	1	#NULL!	#NULL!		2016-02-04	81	2	155	55	1	4	0	0		0	0	0	#NULL!	#NULL!	#NULL!	#NULL!		0	1	双眼白内障	无					1
4	14	8	108	1	1	1	2	90	0	#NULL!	#NULL!		C	3	2	1	1	0	1	#NULL!	#NULL!		2015-05-10	74	2	155	55	1	4	0	0		0	0	2	#NULL!	#NULL!	#NULL!	#NULL!		0	0							1
4	1	23	357	1	1	1	2	90	0	#NULL!	#NULL!		B	2	2	1	1	0	1	#NULL!	#NULL!		2015-10-16	62	2	155	54	1	4	0	0		0	0	1	5	0	#NULL!	#NULL!		0	0							1
4	10	4	383	1	1	1	2	90	0	#NULL!	#NULL!		C	3	2	1	1	0	1	#NULL!	#NULL!		2014-06-07	63	2	155	55	1	5	30	0		0	0	2	#NULL!	#NULL!	#NULL!	#NULL!		0	0							1
4	10	21	69	1	1	1	2	90	0	#NULL!	#NULL!		B	2	2	1	1	0	1	#NULL!	#NULL!		2016-01-08	65	2	155	55	2	3	30	0		0	0	2	#NULL!	#NULL!	#NULL!	#NULL!		0	0							1
4	10	6	55	1	1	1	2	90	0	#NULL!	#NULL!		B	2	2	1	1	0	1	#NULL!	#NULL!		2015-04-06	63	2	155	55	1	3	0	0		0	0	1	1	2	180	#NULL!		0	1	气管不好		头外伤史				1
4	10	26	341	1	1	1	2	90	0	#NULL!	#NULL!	失访	C	3	2	1	1	1	0	3	6		2015-07-18	55	2	155	55	1	2	30	0		0	0	0	#NULL!	#NULL!	#NULL!	#NULL!		0	0							1
4	10	17	219	1	1	1	2	90	0	#NULL!	#NULL!		B	2	2	1	1	0	1	#NULL!	#NULL!		2015-12-12	70	2	155	55	1	2	0	0		0	1	1	1	0	#NULL!	#NULL!		0	1	右小腿截肢手术	无					1
4	10	5	106	1	1	1	2	90	0	#NULL!	#NULL!		A	1	1	1	1	0	1	#NULL!	#NULL!		2014-09-14	53	2	155	55	1	1	30	0		0	0	1	3	0	150	90		0	1	肺结核		小儿麻痹				1
4	4	1	346	1	1	1	2	90	0	#NULL!	#NULL!		A	1	1	1	1	0	1	#NULL!	#NULL!		2013-12-01	49	1	156	52	1	6	0	0		0	0	2	#NULL!	#NULL!	#NULL!	#NULL!		0	0							1
4	4	32	177	1	1	1	2	90	0	#NULL!	#NULL!		C	3	2	1	1	0	1	#NULL!	#NULL!		2016-04-02	71	2	156	52	1	1	0	0		0	0	0	#NULL!	#NULL!	#NULL!	#NULL!		0	1	脑出血						1
4	9	19	40	1	1	1	2	90	0	#NULL!	#NULL!		C	3	2	1	1	0	1	#NULL!	#NULL!		2016-04-04	62	2	156	48.4	1	1	0	0		0	0	1	#NULL!	1	125	75	圣通平	0	0							1
4	11	35	104	1	1	1	2	90	0	#NULL!	#NULL!		B	2	2	1	1	0	1	#NULL!	#NULL!		2015-12-24	81	2	156	51.5	1	5	0	0		0	0	2	#NULL!	#NULL!	#NULL!	#NULL!		0	1	先天性心脏病（房缺）						1
4	11	24	388	1	1	1	2	90	0	#NULL!	#NULL!		B	2	2	1	1	0	1	#NULL!	#NULL!		2015-03-12	88	2	156	50	1	0	40	0		0	0	1	30	1	160	90	氨氯地平	0	1	糖尿病	拜唐苹 50mg Tid	冠心病	阿托伐他汀 10mg qh			1
4	7	21	19	1	1	1	2	90	0	#NULL!	#NULL!		B	2	2	1	1	0	1	#NULL!	#NULL!		2016-03-15	79	2	157	48.1	1	2	0	0		0	0	1	1	0	#NULL!	#NULL!	厄贝沙坦分散片	0	0							1
4	12	36	99	1	1	1	2	90	0	#NULL!	#NULL!		C	3	2	1	1	0	1	#NULL!	#NULL!		2015-07-24	43	2	158	49	1	4	0	0		0	0	1	8	2	160	90	不详	0	0							1
4	1	15	334	1	1	1	2	90	0	#NULL!	#NULL!		B	2	2	1	1	0	1	#NULL!	#NULL!		2016-05-13	63	2	158	58	1	6	0	0		0	0	0	#NULL!	#NULL!	#NULL!	#NULL!		0	0							1
4	6	20	165	1	1	1	2	90	0	#NULL!	#NULL!		C	3	2	1	1	0	1	#NULL!	#NULL!		2015-12-13	72	2	158	50	1	2	30	0		0	0	1	2	0	#NULL!	#NULL!	不详	0	0							1
4	10	3	198	1	1	1	2	90	0	#NULL!	#NULL!		C	3	2	1	1	0	1	#NULL!	#NULL!		2015-07-03	59	2	158	55	1	4	0	0		0	0	1	10	#NULL!	#NULL!	#NULL!		0	0							1
4	10	15	221	1	1	1	2	90	0	#NULL!	#NULL!		B	2	2	1	1	0	1	#NULL!	#NULL!		2015-07-03	59	2	159	60	1	4	0	0		1	1	1	10	1	#NULL!	#NULL!		0	0							1
4	2	17	93	1	1	1	2	90	0	#NULL!	#NULL!		A	1	1	1	1	0	1	#NULL!	#NULL!		2015-08-12	62	2	160	60	1	4	15	0		0	0	1	5	0	#NULL!	#NULL!		0	1	糖尿病	不详					1
4	2	20	282	1	1	1	2	90	0	#NULL!	#NULL!		A	1	1	1	1	0	1	#NULL!	#NULL!		2015-10-23	52	2	160	60	1	4	0	0		0	0	0	#NULL!	#NULL!	#NULL!	#NULL!		0	#NULL!							1
4	2	6	390	1	1	1	2	90	0	#NULL!	#NULL!		C	3	2	1	1	0	1	#NULL!	#NULL!		2014-06-03	83	1	160	50	1	4	0	0		0	2	1	2	0	#NULL!	#NULL!		0	1	慢性阻塞性肺疾病	无	腹股沟斜疝	无			1
4	2	28	24	1	1	1	2	90	0	#NULL!	#NULL!		B	2	2	1	1	0	1	#NULL!	#NULL!		2016-02-23	64	2	160	58	1	2	0	0		0	0	2	#NULL!	#NULL!	#NULL!	#NULL!		0	0							1
4	11	25	189	1	1	1	2	90	0	#NULL!	#NULL!		C	3	2	1	1	0	1	#NULL!	#NULL!		2016-01-29	53	2	160	56	1	6	0	0		1	1	1	3	0	160	90	不详	0	0							1
4	11	20	340	1	1	1	2	90	0	#NULL!	#NULL!		A	1	1	1	1	0	1	#NULL!	#NULL!		2015-01-28	77	2	160	50	1	5	0	0		0	0	1	20	1	160	90	氨氯地平	0	0							1
4	11	27	265	1	1	1	2	90	0	#NULL!	#NULL!		A	1	1	1	1	0	1	#NULL!	#NULL!		2016-02-06	74	1	160	56.2	1	4	30	0		2	1	1	30	2	160	90	不详	0	0							1
4	11	8	72	1	1	1	2	90	0	#NULL!	#NULL!		B	2	2	1	1	0	1	#NULL!	#NULL!		2014-05-01	64	1	160	50	1	4	10	0		1	1	1	#NULL!	0	#NULL!	#NULL!		0	1	慢性支气管炎	无					1
4	11	14	79	1	1	1	2	90	0	#NULL!	#NULL!		C	3	2	1	1	0	1	#NULL!	#NULL!		2014-09-17	65	1	160	60	1	3	15	0		1	1	1	#NULL!	0	#NULL!	#NULL!		0	0							1
4	11	34	328	1	1	1	2	90	0	#NULL!	#NULL!		B	2	2	1	1	0	1	#NULL!	#NULL!		2015-12-23	57	2	160	55.6	1	3	0	0		0	1	1	10	2	160	90	不详	0	0							1
4	11	28	240	1	1	1	2	90	0	#NULL!	#NULL!		B	2	2	1	1	0	1	#NULL!	#NULL!		2015-06-19	58	2	160	56	1	1	0	0		0	0	1	5	1	160	90	伊泰青、复方罗布麻	0	0							1
4	13	4	279	1	1	1	2	90	0	#NULL!	#NULL!		A	1	1	1	1	0	1	#NULL!	#NULL!		2015-07-17	50	1	160	58.5	1	5	0	0		1	1	0	#NULL!	#NULL!	#NULL!	#NULL!		0	1	胃溃疡						1
4	1	16	264	1	1	1	2	90	0	#NULL!	#NULL!		A	1	1	1	1	0	1	#NULL!	#NULL!		2015-08-09	61	2	160	60	1	6	0	0		0	0	1	20	0	#NULL!	#NULL!		0	0							1
4	10	20	175	1	1	1	2	90	0	#NULL!	#NULL!		A	1	1	1	1	0	1	#NULL!	#NULL!		2015-07-11	81	2	160	50	1	5	30	0		0	0	1	1	0	160	90	不详	0	0							1
4	10	23	385	1	1	1	2	90	0	#NULL!	#NULL!		C	3	2	1	1	0	1	#NULL!	#NULL!		2015-07-16	75	2	160	61	1	5	30	0		1	1	1	20	1	160	90	不详	0	0							1
4	10	8	266	1	1	1	2	9	0	#NULL!	#NULL!	失访	C	3	2	1	1	1	0	3	6		2015-06-15	53	1	160	60	1	5	0	0		0	1	1	2	0	#NULL!	#NULL!	不详	0	0							1
4	10	33	352	1	1	1	2	90	0	#NULL!	#NULL!		A	1	1	1	1	0	1	#NULL!	#NULL!		2015-07-30	53	2	160	50	1	4	0	0		0	0	1	30	2	#NULL!	#NULL!		0	1	子宫肌瘤	切除					1
4	10	12	234	1	1	1	2	90	0	#NULL!	#NULL!		B	2	2	1	1	0	1	#NULL!	#NULL!		2015-06-30	53	2	160	50	1	4	0	0		0	0	1	3	0	#NULL!	#NULL!		0	0							1
4	10	34	196	1	1	1	2	90	0	#NULL!	#NULL!		C	3	2	1	1	0	1	#NULL!	#NULL!		2015-07-31	47	2	160	50	1	4	0	0		0	0	2	#NULL!	#NULL!	#NULL!	#NULL!		0	0							1
4	10	36	270	1	1	1	2	90	0	#NULL!	#NULL!		B	2	2	1	1	0	1	#NULL!	#NULL!		2015-08-07	80	2	160	50	1	4	0	0		0	0	2	#NULL!	#NULL!	#NULL!	#NULL!		0	0							1
4	10	1	292	1	1	1	2	90	0	#NULL!	#NULL!		B	2	2	1	1	0	1	#NULL!	#NULL!		2014-01-17	77	2	160	58.5	1	4	0	0		0	0	1	20	1	160	90		0	1	阑尾炎						1
4	10	6	325	1	1	1	2	90	0	#NULL!	#NULL!		C	3	2	1	1	0	1	#NULL!	#NULL!		2015-07-02	50	2	160	50	1	3	30	0		1	1	1	5	1	160	90	不详	0	0							1
4	10	11	56	1	1	1	2	90	0	#NULL!	#NULL!		B	2	2	1	1	0	1	#NULL!	#NULL!		2015-06-30	42	2	160	60	1	3	0	0		0	0	2	#NULL!	#NULL!	#NULL!	#NULL!		0	0							1
4	10	7	204	1	1	1	2	90	0	#NULL!	#NULL!		C	3	2	1	1	0	1	#NULL!	#NULL!		2015-11-24	73	2	160	50	1	3	0	0		0	0	2	#NULL!	#NULL!	#NULL!	#NULL!		0	0							1
4	7	9	319	1	1	1	2	90	0	#NULL!	#NULL!		C	3	2	1	1	0	1	#NULL!	#NULL!		2015-03-26	64	1	161	50	1	3	0	0		0	1	1	4	0	150	80	不详	0	0							1
4	2	8	71	1	1	1	1	31	1	#NULL!	#NULL!	病情重，脑疝,死亡（10d-90d）	A	1	1	1	1	0	0	3	2	脑疝、电解质紊乱	2015-01-03	62	1	162	60	1	3	0	0		0	0	1	1	0	#NULL!	#NULL!		0	0							1
4	5	2	169	1	1	1	2	90	0	#NULL!	#NULL!		A	1	1	1	1	0	1	#NULL!	#NULL!		2015-06-02	47	2	162	62.5	1	6	0	0		0	0	2	#NULL!	#NULL!	#NULL!	#NULL!		0	1	脑出血						1
4	11	2	80	1	1	1	2	90	0	#NULL!	#NULL!		C	3	2	1	1	0	1	#NULL!	#NULL!		2013-11-21	57	1	162	61	1	4	10	0		0	1	1	#NULL!	#NULL!	#NULL!	#NULL!		0	0							1
4	13	8	8	1	1	1	2	90	0	#NULL!	#NULL!		A	1	1	1	1	0	1	#NULL!	#NULL!		2015-11-27	48	2	162	50	1	0	60	0		0	0	2	#NULL!	#NULL!	#NULL!	#NULL!		0	0							1
4	9	12	89	1	1	1	2	90	0	#NULL!	#NULL!		A	1	1	1	1	0	1	#NULL!	#NULL!		2015-01-30	59	2	163	50	1	4	0	0		0	0	1	3	0	#NULL!	#NULL!		0	0							1
4	9	13	353	1	1	1	2	90	0	#NULL!	#NULL!		B	2	2	1	1	0	1	#NULL!	#NULL!		2015-02-10	64	2	163	50	1	0	30	0		0	0	0	#NULL!	#NULL!	#NULL!	#NULL!		0	0							1
4	2	30	59	1	1	1	2	90	0	#NULL!	#NULL!		A	1	1	1	1	0	1	#NULL!	#NULL!		2016-04-12	63	1	165	65	1	6	0	0		0	1	1	1	1	#NULL!	#NULL!	硝苯地平、倍他乐克	0	1	脑梗死	阿司匹林、普伐他汀					1
4	4	23	131	1	1	1	2	90	0	#NULL!	#NULL!		A	1	1	1	1	0	1	#NULL!	#NULL!		2016-02-15	78	1	165	65	1	6	0	0		0	1	1	10	0	130	75		0	1	慢性支气管炎	氨茶碱片					1
4	4	16	94	1	1	1	2	90	0	#NULL!	#NULL!		A	1	1	1	1	0	1	#NULL!	#NULL!		2015-11-02	45	1	165	65	1	5	0	0		1	1	1	2	1	135	80	厄贝沙坦胶囊	0	0							1
4	4	6	345	1	1	1	2	90	0	#NULL!	#NULL!		B	2	2	1	1	0	1	#NULL!	#NULL!		2014-10-15	83	1	165	62	1	5	0	0		2	2	1	11	1	135	85	厄贝沙坦胶囊	0	0							1
4	4	14	333	1	1	1	2	90	0	#NULL!	#NULL!		B	2	2	1	1	0	1	#NULL!	#NULL!		2015-09-30	69	1	165	63	1	3	0	1	青霉素	0	0	1	6	0	160	90	不详	0	0							1
4	4	4	256	1	1	1	2	90	0	#NULL!	#NULL!		B	2	2	1	1	0	1	#NULL!	#NULL!		2014-09-08	68	1	165	55.5	1	2	0	0		0	1	1	1	0	150	85	无	0	0							1
4	4	31	344	1	1	1	2	90	0	#NULL!	#NULL!		C	3	2	1	1	0	1	#NULL!	#NULL!		2016-02-24	45	1	165	61	1	2	0	0		1	1	0	#NULL!	#NULL!	#NULL!	#NULL!		0	0							1
4	4	9	142	1	1	1	2	90	0	#NULL!	#NULL!		B	2	2	1	1	0	1	#NULL!	#NULL!		2015-03-19	67	1	165	60	1	2	0	0		0	0	1	7	1	155	95		0	0							1
4	4	20	124	1	1	1	2	90	0	#NULL!	#NULL!		C	3	2	1	1	0	1	#NULL!	#NULL!		2015-12-24	54	1	165	60	1	2	0	0		1	1	2	#NULL!	#NULL!	#NULL!	#NULL!		0	1	慢性支气管炎						1
4	4	33	258	1	1	1	2	90	0	#NULL!	#NULL!		B	2	2	1	1	0	1	#NULL!	#NULL!		2016-05-06	48	1	165	60	1	1	0	0		1	0	1	1	0	140	85	不详	0	1	偏头痛						1
4	9	20	249	1	1	1	2	90	0	#NULL!	#NULL!		A	1	1	1	1	0	1	#NULL!	#NULL!		2016-04-10	50	1	165	65	1	4	0	0		0	0	1	2	0	#NULL!	#NULL!		0	0							1
4	9	4	2	1	1	1	2	90	0	#NULL!	#NULL!		B	2	2	1	1	0	1	#NULL!	#NULL!		2014-11-28	76	1	165	60	1	3	0	0		0	0	1	10	1	#NULL!	#NULL!	不详	0	1	脑梗塞	不详	慢性支气管炎	不详			1
4	11	18	361	1	1	1	2	90	0	#NULL!	#NULL!		B	2	2	1	1	0	1	#NULL!	#NULL!		2015-01-03	70	1	165	60	1	6	0	0		1	2	1	10	1	160	90	氨氯地平	0	0							1
4	11	19	313	1	1	1	2	90	0	#NULL!	#NULL!		A	1	1	1	1	0	1	#NULL!	#NULL!		2015-01-12	54	1	165	60.5	1	5	0	0		1	1	1	10	2	160	90		0	0							1
4	12	10	129	1	1	1	2	90	0	#NULL!	#NULL!		B	2	2	1	1	0	1	#NULL!	#NULL!		2014-02-13	51	1	165	60	1	5	30	1	磺胺类	0	0	1	5	0	#NULL!	#NULL!		0	1	鼻炎	无	打鼾	无	蚕豆病	无	1
4	10	11	371	1	1	1	2	90	0	#NULL!	#NULL!		B	2	2	1	1	0	1	#NULL!	#NULL!		2015-11-27	40	2	165	55	1	6	0	0		0	0	0	#NULL!	#NULL!	#NULL!	#NULL!		0	0							1
4	10	20	32	1	1	1	2	90	0	#NULL!	#NULL!		A	1	1	1	1	0	1	#NULL!	#NULL!		2016-01-05	75	1	165	60	1	5	0	0		0	1	1	20	1	145	85	不详	0	0							1
4	9	18	52	1	1	1	2	90	0	#NULL!	#NULL!		A	1	1	1	1	0	1	#NULL!	#NULL!		2016-03-20	78	2	166	60	1	3	0	0		0	0	1	20	1	180	100	不详	0	1	高血压病	不详					1
4	10	4	185	1	1	1	2	90	0	#NULL!	#NULL!		B	2	2	1	1	0	1	#NULL!	#NULL!		2015-11-20	74	2	166	60	1	2	0	1	青霉素	0	1	1	1	1	145	90		0	0							1
4	3	8	205	1	1	1	2	90	0	#NULL!	#NULL!		B	2	2	1	1	0	1	#NULL!	#NULL!		2015-07-10	50	1	167	62	1	2	0	0		0	0	1	4	1	#NULL!	#NULL!	不详	0	1	脊髓灰质炎	无					1
4	4	5	210	1	1	1	2	90	0	#NULL!	#NULL!		A	1	1	1	1	0	1	#NULL!	#NULL!		2014-10-14	43	1	167	59	1	6	0	0		0	0	1	5	0	#NULL!	#NULL!	无	0	0							1
4	4	21	201	1	1	1	2	90	0	#NULL!	#NULL!		B	2	2	1	1	0	1	#NULL!	#NULL!		2016-01-18	63	1	167	62	1	4	0	0		0	0	1	10	1	140	80	厄贝沙坦胶囊	0	1	2型糖尿病	二甲双胍（格华止）					1
4	4	24	197	1	1	1	2	90	0	#NULL!	#NULL!		B	2	2	1	1	0	1	#NULL!	#NULL!		2016-02-18	65	1	167	60	1	4	0	0		0	0	0	#NULL!	#NULL!	#NULL!	#NULL!		0	1	慢性胃炎		老年性痴呆				1
4	4	13	60	1	1	1	2	90	0	#NULL!	#NULL!		B	2	2	1	1	0	1	#NULL!	#NULL!		2015-09-27	64	1	167	65	1	1	0	0		0	0	1	2	1	140	90	坎地沙坦酯片	0	1	继发性癫痫	丙戍酸钠片					1
4	11	23	152	1	1	1	2	90	0	#NULL!	#NULL!		B	2	2	1	1	0	1	#NULL!	#NULL!		2015-02-20	49	1	167	65.5	1	6	0	0		0	1	1	3	1	170	90	氨氯地平	0	0							1
4	11	17	278	1	1	1	2	90	0	#NULL!	#NULL!		A	1	1	1	1	0	1	#NULL!	#NULL!		2014-12-22	61	1	167	60	1	5	20	0		1	1	1	5	0	160	90	不详	0	1	慢性支气管炎	无					1
4	12	6	215	1	1	1	2	90	0	#NULL!	#NULL!		A	1	1	1	1	0	1	#NULL!	#NULL!		2013-12-20	46	1	167	54.5	1	4	10	0		1	1	0	#NULL!	#NULL!	#NULL!	#NULL!		0	1	乙型病毒性肝炎	无					1
4	12	31	68	1	1	1	2	90	0	#NULL!	#NULL!		A	1	1	1	1	0	1	#NULL!	#NULL!		2015-04-28	66	1	167	62	1	4	0	0		0	0	1	10	0	160	90	不详	0	1	血管性痴呆	安理申					1
4	4	17	145	1	1	1	2	90	0	#NULL!	#NULL!		C	3	2	1	1	0	1	#NULL!	#NULL!		2015-11-03	63	1	168	60	1	5	0	0		2	1	1	5	1	150	95	厄贝沙坦胶囊	0	1	下肢静脉曲张		冠心病				1
4	4	7	38	1	1	1	2	90	0	#NULL!	#NULL!		C	3	2	1	1	0	1	#NULL!	#NULL!		2014-11-28	57	1	168	62	1	2	0	0		1	1	1	1	0	160	90	不详	0	0							1
4	11	30	184	1	1	1	2	90	0	#NULL!	#NULL!		A	1	1	1	1	0	1	#NULL!	#NULL!		2015-08-31	73	1	168	65	1	6	0	0		2	2	1	10	1	140	90	氨氯地平	0	1	高血压	氨氯地平					1
4	11	36	156	1	1	1	2	90	0	#NULL!	#NULL!		C	3	2	1	1	0	1	#NULL!	#NULL!		2016-01-17	66	1	168	65	1	3	30	0		1	1	1	#NULL!	0	150	90	不详	0	0							1
4	12	3	253	1	1	1	2	90	0	#NULL!	#NULL!		B	2	2	1	1	0	1	#NULL!	#NULL!		2013-12-10	67	1	168	60	1	2	0	0		0	0	1	10	1	150	80	氨氯地平（施慧达）	0	0							1
4	13	11	277	1	1	1	2	10	0	#NULL!	#NULL!	受试者要求退出	B	2	2	1	0	1	0	2	5		2015-08-13	70	2	168	59	1	3	0	0		0	0	1	20	2	#NULL!	#NULL!	不详	0	1	脑梗死	无	阑尾炎	手术	胃溃疡	胃大部切除	1
4	1	2	378	1	1	1	2	90	0	#NULL!	#NULL!		A	1	1	1	1	0	1	#NULL!	#NULL!		2015-03-20	77	1	168	63.5	1	3	0	0		0	0	1	3	0	#NULL!	#NULL!		0	1	2型糖尿病	诺和锐30					1
4	6	2	20	1	1	1	2	90	0	#NULL!	#NULL!		C	3	2	1	1	0	1	#NULL!	#NULL!		2015-08-18	60	1	168	63	1	2	0	0		0	0	0	#NULL!	#NULL!	#NULL!	#NULL!		0	1	糖尿病						1
4	6	4	218	1	1	1	2	90	0	#NULL!	#NULL!		A	1	1	1	1	0	1	#NULL!	#NULL!		2015-08-20	45	1	168	60	1	1	0	0		2	0	1	5	1	145	90	硝苯地平	0	0							1
4	10	10	3	0	1	1	2	90	0	#NULL!	#NULL!	受试者要求退出	A	1	1	1	0	1	0	2	5		2015-06-18	63	1	168	65	1	6	0	0		2	2	1	9	2	175	105	硝苯地平	0	1	不详						1
4	1	12	140	1	1	1	2	90	0	#NULL!	#NULL!		B	2	2	1	1	0	1	#NULL!	#NULL!		2016-03-30	83	1	169	68	1	3	0	0		0	0	1	20	2	#NULL!	#NULL!		0	0							1
4	2	16	414	1	1	1	2	90	0	#NULL!	#NULL!	超时间窗，剔除	C	3	2	1	0	0	1	#NULL!	#NULL!		2015-04-21	55	1	170	63	1	9	25	0		1	1	1	7	2	#NULL!	#NULL!	不详	0	0							1
4	2	36	76	1	1	1	2	90	0	#NULL!	#NULL!		B	2	2	1	1	0	1	#NULL!	#NULL!		2015-08-05	66	1	170	63	1	3	10	0		0	1	0	#NULL!	#NULL!	#NULL!	#NULL!		0	0							1
4	2	22	44	1	1	1	2	90	0	#NULL!	#NULL!		B	2	2	1	1	0	1	#NULL!	#NULL!		2015-01-12	66	1	170	63	1	2	30	0		1	1	1	5	1	#NULL!	#NULL!	硝苯地平	0	0							2
4	2	15	231	1	1	1	2	90	0	#NULL!	#NULL!		B	2	2	1	1	0	1	#NULL!	#NULL!		2015-05-02	47	1	170	65	1	2	10	0		0	1	1	5	0	#NULL!	#NULL!		0	0							1
4	3	1	251	0.45	1	1	2	5	0	#NULL!	#NULL!	受试者要求出院并退出	A	1	1	1	0	1	0	2	5		2014-01-17	51	1	170	60	2	3	0	0		1	0	2	#NULL!	#NULL!	#NULL!	#NULL!		0	0							1
4	3	4	63	1	1	1	2	5	0	#NULL!	#NULL!	自动出院,未吃完药，缺第10天随访	B	2	2	1	0	1	0	2	7		2015-10-08	84	1	170	65	1	2	1	0		2	2	1	5	0	150	85	不详	0	0							1
4	4	15	105	1	1	1	2	90	0	#NULL!	#NULL!		C	3	2	1	1	0	1	#NULL!	#NULL!		2015-10-26	66	1	170	61	1	5	0	0		2	2	1	10	1	145	85	厄贝沙坦胶囊	0	0							1
4	4	3	393	1	1	1	2	90	0	#NULL!	#NULL!		C	3	2	1	1	0	1	#NULL!	#NULL!		2014-08-10	82	1	170	56	1	5	0	0		0	1	1	3	1	140	80	络活喜 5mg qd	0	1	直肠癌	手术治疗	慢性阻塞性肺疾病				1
4	7	15	321	1	1	1	2	90	0	#NULL!	#NULL!		B	2	2	1	1	0	1	#NULL!	#NULL!		2016-02-05	41	1	170	63	1	3	0	0		1	1	1	3	0	160	90	不详	0	0							1
4	7	4	220	1	1	1	2	90	0	#NULL!	#NULL!		B	2	2	1	1	0	1	#NULL!	#NULL!		2014-01-21	51	1	170	66	1	2	0	0		1	1	1	3	0	#NULL!	#NULL!		0	0							1
4	9	7	330	1	1	1	2	90	0	#NULL!	#NULL!		A	1	1	1	1	0	1	#NULL!	#NULL!		2014-12-22	31	1	170	60	1	5	0	0		0	0	2	#NULL!	#NULL!	#NULL!	#NULL!		0	0							1
4	9	8	36	1	1	1	2	90	0	#NULL!	#NULL!		B	2	2	1	1	0	1	#NULL!	#NULL!		2014-12-24	76	1	170	62	1	5	0	0		1	0	1	3	1	#NULL!	#NULL!		0	0							1
4	9	17	166	1	1	1	2	90	0	#NULL!	#NULL!		C	3	2	1	1	0	1	#NULL!	#NULL!		2016-02-19	77	1	170	58.5	1	3	0	0		0	0	1	10	0	#NULL!	#NULL!		0	0							1
4	9	10	308	1	1	1	2	90	0	#NULL!	#NULL!		B	2	2	1	1	0	1	#NULL!	#NULL!		2015-01-09	73	1	170	62	1	2	0	0		0	0	2	#NULL!	#NULL!	#NULL!	#NULL!		0	0							1
4	9	9	281	1	1	1	2	90	0	#NULL!	#NULL!		C	3	2	1	1	0	1	#NULL!	#NULL!		2015-01-07	70	1	170	65	1	1	30	0		0	0	2	#NULL!	#NULL!	#NULL!	#NULL!		0	0							1
4	9	3	355	1	1	1	1	8	1	#NULL!	#NULL!	死亡（24h-10d）	C	3	2	1	0	1	1	2	2		2014-03-11	84	1	170	63	1	1	30	0		0	1	2	#NULL!	#NULL!	#NULL!	#NULL!		0	0							1
4	11	15	200	1	1	1	2	90	0	#NULL!	#NULL!		B	2	2	1	1	0	1	#NULL!	#NULL!		2014-11-03	67	1	170	60	1	5	0	0		0	1	1	#NULL!	0	#NULL!	#NULL!		0	0							1
4	11	16	22	1	1	1	2	90	0	#NULL!	#NULL!		C	3	2	1	1	0	1	#NULL!	#NULL!		2016-04-08	73	1	170	65	1	2	0	0		1	1	0	#NULL!	#NULL!	#NULL!	#NULL!		0	0							1
4	12	33	144	1	1	1	2	90	0	#NULL!	#NULL!		B	2	2	1	1	0	1	#NULL!	#NULL!		2015-06-09	64	1	170	63	1	4	0	0		0	1	1	10	1	150	90	厄贝沙坦	0	1	糖尿病	阿卡波糖					1
4	12	38	54	1	1	1	2	90	0	#NULL!	#NULL!		C	3	2	1	1	0	1	#NULL!	#NULL!		2015-08-20	57	1	170	63	1	4	0	0		1	1	2	#NULL!	#NULL!	#NULL!	#NULL!		0	0							1
4	12	30	348	1	1	1	1	13	1	#NULL!	7	死亡（10d-90d）	A	1	1	1	1	0	1	#NULL!	#NULL!	多器官衰竭	2015-04-23	71	1	170	63	1	4	0	0		0	0	1	10	1	#NULL!	#NULL!	代文 络活喜	0	1	冠心病	复方丹参片					1
4	12	23	45	1	1	1	2	90	0	#NULL!	#NULL!		C	3	2	1	1	0	1	#NULL!	#NULL!		2014-11-16	52	1	170	63	1	2	52	0		0	0	1	1	0	#NULL!	#NULL!		0	1	脑梗死	阿司匹林 立普妥 高舒达					1
4	12	37	100	1	1	1	2	90	0	#NULL!	#NULL!		A	1	1	1	1	0	1	#NULL!	#NULL!		2015-08-26	62	1	170	63	1	2	0	0		0	1	1	3	1	186	110	苯磺酸氨氯地平、厄贝沙坦、压氏达	0	0							1
4	12	27	53	1	1	1	2	90	0	#NULL!	#NULL!		B	2	2	1	1	0	1	#NULL!	#NULL!		2015-01-13	74	1	170	63	1	1	50	0		0	1	1	10	0	#NULL!	#NULL!		0	0							1
4	13	14	398	0.1	1	1	2	90	0	#NULL!	#NULL!	患者拒绝继续服药	C	3	2	1	0	1	0	2	5		2015-09-05	61	1	170	60	1	5	0	0		0	0	0	#NULL!	#NULL!	#NULL!	#NULL!		0	1	痛风	无					1
4	13	15	255	1	1	1	2	90	0	#NULL!	#NULL!		B	2	2	1	1	0	1	#NULL!	#NULL!		2015-11-03	64	1	170	60	1	3	0	0		2	2	0	#NULL!	#NULL!	#NULL!	#NULL!		0	1	1999年急性阑尾炎	保守治疗，用药不详					1
4	13	7	7	1	1	1	2	90	0	#NULL!	#NULL!		C	3	2	1	1	0	1	#NULL!	#NULL!		2015-10-31	52	1	170	60	1	1	0	0		1	1	0	#NULL!	#NULL!	#NULL!	#NULL!		0	1	肾结石	无	血吸虫病	无			1
4	14	14	113	0.1	1	1	2	90	0	#NULL!	#NULL!	严重不良事件：24h后血肿扩大转外科治疗，失访	C	3	2	1	0	1	0	2	2		2016-02-17	76	1	170	63	1	3	0	0		1	1	1	4	0	145	75	无	0	1	斜疝	无					1
4	14	10	261	1	1	1	2	90	0	#NULL!	#NULL!		A	1	1	1	1	0	1	#NULL!	#NULL!		2015-11-01	64	1	170	60	1	2	15	0		1	1	0	#NULL!	#NULL!	#NULL!	#NULL!		0	1	糖尿病	不详	痛风	不详			1
4	14	9	10	1	1	1	2	90	0	#NULL!	#NULL!		B	2	2	1	1	0	1	#NULL!	#NULL!		2015-10-16	60	1	170	63	1	2	0	0		0	1	2	#NULL!	#NULL!	#NULL!	#NULL!		0	0							1
4	14	2	396	1	1	1	2	90	0	#NULL!	#NULL!		C	3	2	1	1	0	1	#NULL!	#NULL!		2014-12-06	54	1	170	63	1	0	20	1	帕拉米松	0	1	1	10	1	160	100	波依定 5mg qd	0	1	小儿麻痹	无					1
4	1	7	263	1	1	1	2	90	0	#NULL!	#NULL!		A	1	1	1	1	0	1	#NULL!	#NULL!		2016-01-30	94	1	170	60	1	4	0	0		0	1	1	2	0	170	110		0	0							1
4	1	19	404	1	1	1	2	90	0	#NULL!	#NULL!		C	3	2	1	1	0	1	#NULL!	#NULL!		2015-09-02	64	1	170	63	1	4	0	0		1	1	0	#NULL!	#NULL!	#NULL!	#NULL!		0	0							1
4	1	13	134	1	1	1	2	90	0	#NULL!	#NULL!		C	3	2	1	1	0	1	#NULL!	#NULL!		2015-04-19	63	1	170	68	1	2	0	0		0	0	1	4	2	#NULL!	#NULL!		0	0							1
4	1	3	155	1	1	1	2	90	0	#NULL!	#NULL!		C	3	2	1	1	0	1	#NULL!	#NULL!		2015-03-22	70	1	170	63	1	1	0	0		2	2	0	#NULL!	#NULL!	#NULL!	#NULL!		0	1	脑梗死	脑心通					1
4	6	5	376	1	1	1	2	90	0	#NULL!	#NULL!		B	2	2	1	1	0	1	#NULL!	#NULL!		2015-06-23	60	1	170	62	1	3	0	0		0	0	0	#NULL!	#NULL!	#NULL!	#NULL!		0	#NULL!							1
4	10	27	130	1	1	1	2	90	0	#NULL!	#NULL!		A	1	1	1	1	0	1	#NULL!	#NULL!		2015-07-21	48	1	170	60	1	6	0	0		0	0	1	10	0	#NULL!	#NULL!		0	0							1
4	10	28	188	1	1	1	2	90	0	#NULL!	#NULL!		B	2	2	1	1	0	1	#NULL!	#NULL!		2015-07-25	64	1	170	60	2	5	0	0		0	0	2	#NULL!	#NULL!	#NULL!	#NULL!		0	0							1
4	10	3	301	1	1	1	2	90	0	#NULL!	#NULL!		A	1	1	1	1	0	1	#NULL!	#NULL!		2014-04-11	59	1	170	65	1	4	0	0		1	2	1	10	1	#NULL!	#NULL!	马来酸依那普利	0	#NULL!							1
4	10	2	267	1	1	1	2	90	0	#NULL!	#NULL!		C	3	2	1	1	0	1	#NULL!	#NULL!		2014-01-22	79	1	170	63	1	4	0	0		1	1	1	10	2	#NULL!	#NULL!		0	1	头晕头痛	止痛片					1
4	10	16	288	1	1	1	2	90	0	#NULL!	#NULL!		B	2	2	1	1	0	1	#NULL!	#NULL!		2015-12-11	45	1	170	63	1	3	0	0		2	2	0	#NULL!	#NULL!	#NULL!	#NULL!		0	0							1
4	9	15	248	1	1	1	2	90	0	#NULL!	#NULL!		B	2	2	1	1	0	1	#NULL!	#NULL!		2015-12-03	59	1	171	68	1	5	0	0		0	0	1	#NULL!	0	165	95		0	0							1
4	1	16	257	1	1	1	2	90	0	#NULL!	#NULL!		C	3	2	1	1	0	1	#NULL!	#NULL!		2016-05-19	59	1	171	67.5	1	2	0	0		1	0	0	#NULL!	#NULL!	#NULL!	#NULL!		0	#NULL!							1
4	11	26	6	1	1	1	2	90	0	#NULL!	#NULL!		C	3	2	1	1	0	1	#NULL!	#NULL!		2016-02-01	35	1	172	70.5	1	3	0	0		0	1	1	2	0	160	90	氨氯地平	0	0							1
4	1	1	362	1	1	1	2	90	0	#NULL!	#NULL!		C	3	2	1	1	0	1	#NULL!	#NULL!		2015-11-24	94	1	172	70	1	5	0	0		0	0	2	#NULL!	#NULL!	#NULL!	#NULL!		0	0							1
4	6	6	326	1	1	1	2	90	0	#NULL!	#NULL!		B	2	2	1	1	0	1	#NULL!	#NULL!		2015-05-07	62	1	172	70	1	1	30	0		0	0	1	5	0	#NULL!	#NULL!	无	0	0							1
4	5	1	118	1	1	1	2	90	0	#NULL!	#NULL!		C	3	2	1	1	0	1	#NULL!	#NULL!		2015-05-13	74	1	173	71	1	3	0	0		0	0	1	20	1	130	80	不详	0	1	脑梗塞	脑栓通	高血压病	氢氯吡格雷			1
4	7	10	133	1	1	1	2	90	0	#NULL!	#NULL!		B	2	2	1	1	0	1	#NULL!	#NULL!		2015-01-03	77	1	173	56	1	3	20	0		0	0	1	10	2	160	90	不详	0	0							1
4	12	39	66	1	1	1	2	90	0	#NULL!	#NULL!		A	1	1	1	1	0	1	#NULL!	#NULL!		2015-08-29	40	1	173	57	1	3	10	0		1	0	1	1	0	150	90		0	0							1
4	1	15	34	1	1	1	2	90	0	#NULL!	#NULL!		B	2	2	1	1	0	1	#NULL!	#NULL!		2015-08-03	62	1	173	70	1	3	0	0		1	1	1	4	1	#NULL!	#NULL!	贝那普利	0	1	心房颤动（阵发性）	无					1
4	6	1	370	1	1	1	2	90	0	#NULL!	#NULL!		A	1	1	1	1	0	1	#NULL!	#NULL!		2015-09-30	45	1	173	68	1	6	0	0		0	0	1	10	0	160	90	不详	0	0							1
4	10	12	275	1	1	1	2	90	0	#NULL!	#NULL!		C	3	2	1	1	0	1	#NULL!	#NULL!		2015-11-27	63	1	173	60	1	5	0	0		0	0	0	#NULL!	#NULL!	#NULL!	#NULL!		0	1	支气管炎						1
4	2	1	13	1	1	1	2	90	0	#NULL!	#NULL!		A	1	1	1	1	0	1	#NULL!	#NULL!		2013-12-29	74	1	175	70	1	3	0	0		0	0	1	20	0	#NULL!	#NULL!	硝苯氨氯地平	0	1	老年痴呆	无					1
4	2	3	162	0.4	1	1	2	90	0	#NULL!	#NULL!	再出血，拒绝服用中药	C	3	2	1	0	1	0	2	1		2014-01-23	57	1	175	65	1	2	0	0		0	0	1	5	0	130	80		0	1	脑出血						1
4	11	26	115	1	1	1	2	90	0	#NULL!	#NULL!		B	2	2	1	1	0	1	#NULL!	#NULL!		2015-04-29	65	1	175	65.5	1	5	0	0		2	2	1	2	0	#NULL!	#NULL!	无	0	1	慢性支气管炎并阻塞性肺	氨茶碱	慢性肾功能不全	尿毒清			1
4	12	25	226	0.25	1	1	1	5	1	#NULL!	2	急性心肌梗死（24h-10d）	A	1	1	1	0	1	0	2	2	急性心肌梗死	2014-12-01	76	1	175	70	1	3	0	0		0	0	1	2	1	140	90	倍他乐克 23.25mg qd	0	1	脑出血、稳定性心绞痛	无	糖尿病、冠心病	胰岛素、阿司匹林	肾结石、高血压性心脏病	无	1
4	1	10	342	1	1	1	2	90	0	#NULL!	#NULL!		A	1	1	1	1	0	1	#NULL!	#NULL!		2015-06-23	63	1	175	70	1	3	0	0		1	0	1	10	2	#NULL!	#NULL!	不详	0	0							1
4	1	14	280	1	1	1	2	90	0	#NULL!	#NULL!		A	1	1	1	1	0	1	#NULL!	#NULL!		2016-04-29	61	1	175	72.3	1	1	0	0		1	0	1	10	1	140	95	硝苯地平缓释片	0	0							1
4	6	12	50	1	1	1	2	90	0	#NULL!	#NULL!		C	3	2	1	1	0	1	#NULL!	#NULL!		2015-09-04	61	1	175	70	1	1	30	0		0	0	1	10	1	135	85	硝苯地平	0	1	糖尿病	二甲双胍					1
4	6	3	88	1	1	1	2	90	0	#NULL!	#NULL!		C	3	2	1	1	0	1	#NULL!	#NULL!		2015-10-08	58	1	175	70	1	1	0	0		0	0	1	10	1	160	90	硝苯地平	0	0							1
4	10	31	65	1	1	1	2	90	0	#NULL!	#NULL!		B	2	2	1	1	0	1	#NULL!	#NULL!		2015-07-30	53	1	175	70	1	5	0	0		0	1	1	3	0	#NULL!	#NULL!		0	#NULL!							1
4	10	19	187	1	1	1	2	90	0	#NULL!	#NULL!		B	2	2	1	1	0	1	#NULL!	#NULL!		2016-01-04	54	1	175	65	1	5	0	0		1	1	1	2	0	#NULL!	#NULL!		0	0							1
4	10	29	295	1	1	1	2	90	0	#NULL!	#NULL!	出院后失访	C	3	2	1	1	1	0	3	6		2015-07-26	68	1	175	70	1	4	30	0		0	1	0	#NULL!	#NULL!	#NULL!	#NULL!		0	1	支气管哮喘						1
4	10	9	132	0.4	1	1	2	5	0	#NULL!	#NULL!	6月24日患者自动出院,要求退出	A	1	1	1	0	1	0	2	5		2015-06-20	75	1	175	70	1	4	0	0		1	1	1	5	2	150	90	卡托普利	0	1	气管炎		支气管扩张				1
4	10	7	411	1	1	1	2	90	0	#NULL!	#NULL!		C	3	2	1	1	0	1	#NULL!	#NULL!		2015-05-29	63	1	175	70.5	1	3	30	0		0	0	1	6	1	150	95	硝苯地平	0	0							1
4	7	3	179	1	1	1	2	90	0	#NULL!	#NULL!		A	1	1	1	1	0	1	#NULL!	#NULL!		2013-12-02	74	1	176	65	1	4	40	0		1	1	1	3	0	#NULL!	#NULL!		0	0							1
4	1	21	182	1	1	1	2	90	0	#NULL!	#NULL!		B	2	2	1	1	0	1	#NULL!	#NULL!		2015-10-05	83	1	176	74	1	2	0	0		0	0	1	10	1	#NULL!	#NULL!		0	1	糖尿病	胰岛素					1
4	11	12	387	1	1	1	2	90	0	#NULL!	#NULL!		B	2	2	1	1	0	1	#NULL!	#NULL!		2014-09-03	38	1	178	75	1	3	0	0		1	1	1	#NULL!	1	#NULL!	#NULL!		0	0							1
4	3	3	58	1	1	1	2	90	0	#NULL!	#NULL!		B	2	2	1	1	0	1	#NULL!	#NULL!		2014-06-08	60	2	150	55	1	2	0	0		0	0	1	1	0	160	90		0	0							1
4	11	10	157	1	1	1	2	90	0	#NULL!	#NULL!		A	1	1	1	1	0	1	#NULL!	#NULL!		2014-06-22	46	2	150	54	1	5	0	0		0	0	1	#NULL!	0	#NULL!	#NULL!		0	0							1
4	2	2	42	1	1	1	2	90	0	#NULL!	#NULL!		B	2	2	1	1	0	1	#NULL!	#NULL!		2014-01-09	84	2	155	60	1	3	0	0		0	0	1	5	0	170	100	不详	0	1	慢性阻塞性肺疾病	无					1
4	4	22	408	1	1	1	2	90	0	#NULL!	#NULL!		C	3	2	1	1	0	1	#NULL!	#NULL!		2016-01-28	65	2	155	60	1	1	26	0		0	0	1	1	0	#NULL!	#NULL!	不详	0	1	下肢静脉曲张	无	左心室肥大	无			1
4	9	1	217	1	2	2	1	5	1	#NULL!	#NULL!	死亡（24h-10d）	A	1	1	1	0	1	1	2	7	中枢性呼吸循环衰竭	2014-01-14	74	1	155	63	1	5	0	0		0	0	0	#NULL!	#NULL!	#NULL!	#NULL!		0	0							1
4	9	16	75	1	1	1	2	90	0	#NULL!	#NULL!		A	1	1	1	1	0	1	#NULL!	#NULL!		2015-12-11	66	2	155	60	1	2	0	0		0	0	1	3	0	#NULL!	#NULL!		0	0							1
4	1	7	195	1	1	1	2	90	0	#NULL!	#NULL!	超时间窗，剔除	C	3	2	1	0	0	1	#NULL!	#NULL!		2015-05-14	66	2	155	60	1	9	#NULL!	1	青霉素	0	0	1	10	2	#NULL!	#NULL!		0	1	偏头疼						1
4	1	9	117	1	1	1	2	90	0	#NULL!	#NULL!		B	2	2	1	1	0	1	#NULL!	#NULL!		2015-06-22	67	2	156	67.2	1	2	0	0		0	0	1	2	2	#NULL!	#NULL!	不详	0	0							1
4	6	23	214	1	1	1	2	90	0	#NULL!	#NULL!		B	2	2	1	1	0	1	#NULL!	#NULL!		2015-12-03	59	2	157	60	1	2	30	0		0	0	1	4	2	#NULL!	#NULL!		0	0							1
4	2	7	193	0.2	1	1	2	90	0	#NULL!	#NULL!	受试者要求转上级医院并要求退出研究	B	2	2	1	0	1	0	2	5		2014-01-28	68	2	158	60	1	3	0	0		0	0	0	#NULL!	#NULL!	#NULL!	#NULL!		0	0							1
4	2	21	235	1	1	1	2	90	0	#NULL!	#NULL!		C	3	2	1	1	0	1	#NULL!	#NULL!		2015-10-10	62	2	160	65	1	4	0	0		1	1	1	10	1	#NULL!	#NULL!		0	0							1
4	2	5	138	1	1	1	2	90	0	#NULL!	#NULL!		B	2	2	1	1	0	1	#NULL!	#NULL!		2014-03-09	63	2	160	65	1	3	0	0		0	0	1	5	1	#NULL!	#NULL!		0	0							1
4	4	11	303	1	1	1	2	90	0	#NULL!	#NULL!		B	2	2	1	1	0	1	#NULL!	#NULL!		2015-04-07	63	2	160	65	1	0	30	0		0	0	1	20	1	150	85	苯磺酸氨氯地平片	0	1	脑梗塞		高血压病				1
4	13	1	178	1	1	1	2	90	0	#NULL!	#NULL!		B	2	2	1	1	0	1	#NULL!	#NULL!		2015-05-25	53	1	160	62.5	1	4	0	0		1	1	1	10	1	#NULL!	#NULL!		0	1	乙型糖尿病	二甲双胍					1
4	1	20	307	1	1	1	2	90	0	#NULL!	#NULL!		A	1	1	1	1	0	1	#NULL!	#NULL!		2015-09-12	63	2	160	65	1	2	0	0		0	0	1	10	1	#NULL!	#NULL!	得高宁	0	1	脑梗死		冠状动脉支架置入	阿司匹林、氯吡格雷			1
4	1	11	194	1	1	1	2	90	0	#NULL!	#NULL!	病情加重，转院治疗；gcs为3，剔除	B	2	2	1	0	1	0	2	7		2015-06-27	57	2	160	63	1	2	0	0		2	0	1	10	1	#NULL!	#NULL!	硝苯地平缓释片、尼莫地平	0	1	脑梗死	阿斯匹林					1
4	1	10	96	1	1	1	2	90	0	#NULL!	#NULL!		A	1	1	1	1	0	1	#NULL!	#NULL!		2015-05-05	44	2	160	65	1	1	30	0		0	0	1	4	1	200	120	和亘平	0	0							1
4	10	22	367	1	1	1	2	90	0	#NULL!	#NULL!		B	2	2	1	1	0	1	#NULL!	#NULL!		2015-07-14	50	2	160	70	1	5	0	0		0	0	1	3	1	185	90	不详	0	0							1
4	10	21	369	1	1	1	2	90	0	#NULL!	#NULL!		A	1	1	1	1	0	1	#NULL!	#NULL!		2015-07-13	69	2	160	70	1	3	0	0		0	0	0	#NULL!	#NULL!	#NULL!	#NULL!		0	0							1
4	2	24	232	1	1	1	2	90	0	#NULL!	#NULL!		C	3	2	1	1	0	1	#NULL!	#NULL!		2016-01-15	58	1	162	70	1	3	0	0		0	1	0	#NULL!	#NULL!	#NULL!	#NULL!		0	0							1
4	2	31	112	1	1	1	2	90	0	#NULL!	#NULL!		C	3	2	1	1	0	1	#NULL!	#NULL!		2016-04-11	58	1	162	70	1	2	15	0		0	1	1	5	1	#NULL!	#NULL!	马来酸依那普利叶酸片	0	1	冠心病	阿司匹林					1
4	2	26	239	1	1	1	2	90	0	#NULL!	#NULL!		C	3	2	1	1	0	1	#NULL!	#NULL!		2016-01-18	89	1	162	68	1	2	10	0		0	2	1	1	1	#NULL!	#NULL!	不详	0	0							1
4	2	12	245	1	1	1	2	90	0	#NULL!	#NULL!		C	3	2	1	1	0	1	#NULL!	#NULL!		2015-02-23	69	1	162	65	1	1	31	0		1	1	0	#NULL!	#NULL!	#NULL!	#NULL!		0	0							1
4	6	15	208	1	1	1	2	90	0	#NULL!	#NULL!		A	1	1	1	1	0	1	#NULL!	#NULL!		2015-12-03	56	2	162	65	1	3	0	0		0	0	1	5	1	#NULL!	#NULL!	利血平	0	0							1
4	10	32	180	0.2	1	1	2	90	0	#NULL!	#NULL!	再出血，退出	C	3	2	1	0	1	0	2	1		2015-07-16	57	2	162	70	1	5	0	0		0	0	2	#NULL!	#NULL!	#NULL!	#NULL!		0	0							1
4	2	19	30	1	1	1	2	90	0	#NULL!	#NULL!		B	2	2	1	1	0	1	#NULL!	#NULL!		2015-10-03	75	1	163	65	1	6	0	0		1	1	2	#NULL!	2	#NULL!	#NULL!		0	0							1
4	1	24	163	1	1	1	2	90	0	#NULL!	#NULL!		C	3	2	1	1	0	1	#NULL!	#NULL!		2015-10-31	67	2	163	70	1	1	0	0		0	0	1	5	2	#NULL!	#NULL!		0	0							1
4	2	25	107	1	1	1	2	90	0	#NULL!	#NULL!		A	1	1	1	1	0	1	#NULL!	#NULL!		2015-12-04	54	1	165	70	1	6	0	0		0	1	1	5	0	#NULL!	#NULL!		0	1	焦虑症	不详					1
4	2	23	397	1	1	1	2	90	0	#NULL!	#NULL!		A	1	1	1	1	0	1	#NULL!	#NULL!		2015-12-21	80	1	165	70	1	5	0	0		0	1	1	1	2	#NULL!	#NULL!		0	0							1
4	2	27	18	1	1	1	2	90	0	#NULL!	#NULL!		C	3	2	1	1	0	1	#NULL!	#NULL!		2016-02-09	40	1	165	70	1	5	0	0		1	1	1	1	1	#NULL!	#NULL!	氨氯地平	0	1	失眠症	无					1
4	2	18	41	0.6	1	1	2	10	0	#NULL!	#NULL!	患者家属要求至上级医院治疗，缺第10天随访	C	3	2	1	0	1	0	2	7		2015-09-06	84	1	165	70	1	3	0	0		0	0	1	10	1	#NULL!	#NULL!	厄贝沙坦、马来酸氨氯地平	0	0							1
4	9	5	174	1	1	1	2	90	0	#NULL!	#NULL!	受试者提前出院，无第10天随访	C	3	2	1	0	1	1	1	5		2014-12-02	60	1	165	70	1	1	0	0		0	0	1	5	1	160	90	不详	0	1	右侧脑出血	不详					1
4	11	33	27	1	1	1	2	90	0	#NULL!	#NULL!		A	1	1	1	1	0	1	#NULL!	#NULL!		2015-12-14	53	1	165	75.5	1	2	0	0		1	1	1	10	0	160	90	不详	0	0							1
4	6	13	306	1	1	1	2	90	0	#NULL!	#NULL!		B	2	2	1	1	0	1	#NULL!	#NULL!		2015-09-11	71	1	165	70	1	4	0	0		1	1	1	4	0	150	85	不详	0	0							1
4	8	24	148	1	1	1	2	90	0	#NULL!	#NULL!		C	3	2	1	1	0	1	#NULL!	#NULL!		2013-11-09	38	1	167	75	1	3	0	0		0	0	0	#NULL!	#NULL!	#NULL!	#NULL!		0	1	脂肪肝	无					1
4	3	2	67	1	1	1	2	90	0	#NULL!	#NULL!		C	3	2	1	1	0	1	#NULL!	#NULL!		2015-02-07	65	1	168	76	1	2	0	0		0	1	1	8	1	160	90	不详	0	0							1
4	13	5	290	1	1	1	2	90	0	#NULL!	#NULL!		C	3	2	1	1	0	1	#NULL!	#NULL!		2015-12-10	66	1	168	70	1	2	0	0		2	2	0	#NULL!	#NULL!	#NULL!	#NULL!		0	1	泌尿系结石	无	青光眼	无			1
4	1	4	386	1	1	1	2	90	0	#NULL!	#NULL!		C	3	2	1	1	0	1	#NULL!	#NULL!		2015-03-22	72	1	168	71.2	1	3	0	0		0	0	1	5	0	#NULL!	#NULL!		0	1	糖尿病	无					1
4	1	8	391	1	1	1	2	90	0	#NULL!	#NULL!		C	3	2	1	1	0	1	#NULL!	#NULL!		2015-06-18	62	1	168	70.2	1	2	0	0		1	1	1	1	0	150	90	不详	0	0							1
4	1	4	181	1	1	1	2	90	0	#NULL!	#NULL!		C	3	2	1	1	0	1	#NULL!	#NULL!		2015-12-23	45	1	168	75	1	2	0	0		0	1	0	#NULL!	#NULL!	#NULL!	#NULL!		0	0							1
4	2	13	247	0.2	1	1	2	2	0	#NULL!	#NULL!	患者中途退出	A	1	1	1	0	1	0	2	7		2015-07-05	56	1	170	75	1	2	0	0		1	2	1	5	1	#NULL!	#NULL!	倍他乐克、硝苯地平	0	1	糖尿病						1
4	7	2	283	1	1	1	2	90	0	#NULL!	#NULL!		B	2	2	1	1	0	1	#NULL!	#NULL!		2013-12-31	48	1	170	70	1	0	30	0		0	0	0	#NULL!	#NULL!	#NULL!	#NULL!		0	0							1
4	11	4	223	1	1	1	2	90	0	#NULL!	#NULL!		A	1	1	1	1	0	1	#NULL!	#NULL!		2014-01-29	53	1	170	70	1	5	30	0		1	1	1	#NULL!	0	#NULL!	#NULL!		0	0							1
4	11	9	120	1	1	1	2	90	0	#NULL!	#NULL!		C	3	2	1	1	0	1	#NULL!	#NULL!		2015-05-11	68	1	170	70	1	4	0	0		0	1	1	#NULL!	0	#NULL!	#NULL!		0	0							1
4	11	30	274	1	1	1	2	90	0	#NULL!	#NULL!		B	2	2	1	1	0	1	#NULL!	#NULL!		2016-03-11	42	1	170	70	1	3	0	0		1	1	1	5	0	#NULL!	#NULL!	不详	0	0							1
4	6	21	350	1	1	1	2	90	0	#NULL!	#NULL!		A	1	1	1	1	0	1	#NULL!	#NULL!		2016-02-09	67	1	170	80	1	2	0	0		2	2	1	10	1	#NULL!	#NULL!	硝苯地平	0	0							1
4	6	11	360	1	1	1	2	90	0	#NULL!	#NULL!		A	1	1	1	1	0	1	#NULL!	#NULL!		2015-09-11	46	1	170	75	1	2	0	0		1	1	1	5	0	150	90	不详	0	0							1
4	10	25	4	1	1	1	2	90	0	#NULL!	#NULL!		B	2	2	1	1	0	1	#NULL!	#NULL!		2015-07-17	56	1	170	74	1	6	0	0		0	0	2	#NULL!	#NULL!	#NULL!	#NULL!		0	0							1
4	10	35	359	1	1	1	2	90	0	#NULL!	#NULL!		A	1	1	1	1	0	1	#NULL!	#NULL!		2015-08-08	52	1	170	70	1	5	0	0		1	1	1	6	2	#NULL!	#NULL!	厄贝沙坦片	0	0							1
4	10	22	190	1	1	1	2	90	0	#NULL!	#NULL!		A	1	1	1	1	0	1	#NULL!	#NULL!		2016-01-27	63	1	170	76	1	4	0	0		0	0	1	10	0	160	90	不详	0	0							1
4	10	30	229	1	1	1	2	90	0	#NULL!	#NULL!		A	1	1	1	1	0	1	#NULL!	#NULL!		2015-07-30	53	1	170	70	1	3	30	0		0	0	1	2	2	#NULL!	#NULL!		0	0							1
4	10	15	384	1	1	1	2	90	0	#NULL!	#NULL!		C	3	2	1	1	0	1	#NULL!	#NULL!		2015-12-06	61	1	170	70	1	3	0	0		1	1	1	5	0	#NULL!	#NULL!		0	0							1
4	10	14	164	1	1	1	2	90	0	#NULL!	#NULL!		A	1	1	1	1	0	1	#NULL!	#NULL!		2015-12-06	63	1	170	70	1	3	0	0		0	0	1	#NULL!	0	#NULL!	#NULL!		0	0							1
4	10	18	74	1	1	1	2	90	0	#NULL!	#NULL!		A	1	1	1	1	0	1	#NULL!	#NULL!		2015-07-07	52	1	170	70	1	2	0	0		0	0	2	#NULL!	#NULL!	#NULL!	#NULL!		0	0							1
4	10	19	183	1	1	1	2	90	0	#NULL!	#NULL!		B	2	2	1	1	0	1	#NULL!	#NULL!		2015-07-09	44	1	170	70	1	2	0	0		0	0	1	1	0	160	90	不详	0	0							1
4	1	13	284	1	1	1	2	90	0	#NULL!	#NULL!		A	1	1	1	1	0	1	#NULL!	#NULL!		2015-07-11	71	1	171	75.1	1	6	0	0		1	1	0	#NULL!	#NULL!	#NULL!	#NULL!		0	0							1
4	1	18	12	1	1	1	2	90	0	#NULL!	#NULL!		C	3	2	1	1	0	1	#NULL!	#NULL!		2015-08-23	61	1	171	72.3	1	5	0	0		2	1	1	10	1	140	90	降压0号	0	1	冠心病	硝酸异山梨酯					1
4	2	32	78	1	1	1	2	90	0	#NULL!	#NULL!		B	2	2	1	1	0	1	#NULL!	#NULL!		2016-05-11	76	1	172	78	1	2	0	0		1	1	1	2	1	#NULL!	#NULL!	尼群地平	0	1	痛风	无	慢性胃炎	无			1
4	11	29	311	1	1	1	2	90	0	#NULL!	#NULL!		C	3	2	1	1	0	1	#NULL!	#NULL!		2015-06-23	40	1	172	75.5	1	5	0	0		1	1	1	2	0	160	70	不详	0	0							1
4	11	5	389	1	1	1	2	90	0	#NULL!	#NULL!		A	1	1	1	1	0	1	#NULL!	#NULL!		2013-11-17	57	1	172	75	1	2	0	0		1	1	1	#NULL!	0	#NULL!	#NULL!		0	0							1
4	6	22	137	1	1	1	2	90	0	#NULL!	#NULL!		A	1	1	1	1	0	1	#NULL!	#NULL!		2015-10-20	63	1	172	75	1	3	0	0		1	1	0	#NULL!	#NULL!	#NULL!	#NULL!		0	0							1
4	1	6	252	1	1	1	2	90	0	#NULL!	#NULL!		B	2	2	1	1	0	1	#NULL!	#NULL!		2015-04-04	60	1	173	72	1	4	0	0		1	1	1	5	0	#NULL!	#NULL!	不详	0	0							1
4	1	8	151	1	1	1	2	90	0	#NULL!	#NULL!		B	2	2	1	1	0	1	#NULL!	#NULL!		2016-01-31	64	1	173	72	1	3	0	0		0	0	0	#NULL!	#NULL!	#NULL!	#NULL!		0	0							1
4	6	8	310	1	1	1	2	90	0	#NULL!	#NULL!		A	1	1	1	1	0	1	#NULL!	#NULL!		2015-07-04	53	1	173	75	1	4	0	0		0	0	1	2	2	160	90		0	0							1
4	11	31	327	1	1	1	2	90	0	#NULL!	#NULL!		A	1	1	1	1	0	1	#NULL!	#NULL!		2015-09-09	57	1	174	75	1	3	0	0		0	1	1	5	1	160	90	不详	0	0							1
4	1	6	186	1	1	1	2	90	0	#NULL!	#NULL!		A	1	1	1	1	0	1	#NULL!	#NULL!		2016-01-23	67	1	174	74	1	3	0	0		1	1	1	1	1	140	80	硝苯地平缓释片	0	0							1
4	7	5	412	1	1	1	2	90	0	#NULL!	#NULL!		A	1	1	1	1	0	1	#NULL!	#NULL!		2014-09-22	65	1	175	75	1	3	0	0		2	2	1	1	0	160	65		0	0							1
4	11	32	97	1	1	1	2	90	0	#NULL!	#NULL!		C	3	2	1	1	0	1	#NULL!	#NULL!		2015-10-05	42	1	175	75	1	3	0	0		0	1	1	5	0	160	90	不详	0	0							1
4	11	28	356	1	1	1	2	90	0	#NULL!	#NULL!		B	2	2	1	1	0	1	#NULL!	#NULL!		2016-02-15	57	1	175	75	1	2	0	0		1	1	1	5	1	160	90	伊泰青	0	0							1
4	1	12	95	1	1	1	2	90	0	#NULL!	#NULL!		A	1	1	1	1	0	1	#NULL!	#NULL!		2015-06-26	52	1	176	81	1	6	0	0		1	1	1	3	1	#NULL!	#NULL!	和亘平	0	0							1
4	1	14	37	1	1	1	2	90	0	#NULL!	#NULL!		B	2	2	1	1	0	1	#NULL!	#NULL!		2015-07-22	42	1	176	82	1	5	0	0		1	1	0	30	2	160	90		0	1	强直性脊柱炎						1
4	1	22	379	1	1	1	2	90	0	#NULL!	#NULL!		A	1	1	1	1	0	1	#NULL!	#NULL!		2015-10-08	84	1	176	79	1	3	0	0		1	2	1	1	0	#NULL!	#NULL!		0	1	脑梗死		2型糖尿病	二甲双胍			1
4	1	9	21	1	1	1	2	90	0	#NULL!	#NULL!		C	3	2	1	1	0	1	#NULL!	#NULL!		2016-02-18	64	1	176	76	1	2	0	0		0	0	0	#NULL!	#NULL!	#NULL!	#NULL!		0	0							1
4	6	18	332	1	1	1	2	90	0	#NULL!	#NULL!		B	2	2	1	1	0	1	#NULL!	#NULL!		2016-03-13	46	1	176	80	1	2	30	0		1	1	2	#NULL!	#NULL!	#NULL!	#NULL!		0	0							1
4	10	5	146	1	1	1	2	90	0	#NULL!	#NULL!		A	1	1	1	1	0	1	#NULL!	#NULL!		2015-11-22	42	1	177	80	1	6	0	0		0	0	1	3	2	#NULL!	#NULL!		0	0							1
4	10	8	139	1	1	1	2	90	0	#NULL!	#NULL!		B	2	2	1	1	0	1	#NULL!	#NULL!		2015-07-02	55	1	181	88	1	3	0	0		1	1	1	5	1	160	90	不详	0	0							1
4	1	17	366	1	1	1	2	90	0	#NULL!	#NULL!		C	3	2	1	1	0	1	#NULL!	#NULL!		2015-08-17	46	2	151	67.5	1	4	0	0		0	0	1	8	2	#NULL!	#NULL!		0	1	尿路结石	无					1
4	1	5	114	1	1	1	2	90	0	#NULL!	#NULL!		A	1	1	1	1	0	1	#NULL!	#NULL!		2015-03-30	54	2	152	68.3	1	3	0	0		0	0	1	7	0	#NULL!	#NULL!		0	0							1
4	12	32	337	1	1	1	2	90	0	#NULL!	#NULL!		B	2	2	1	1	0	1	#NULL!	#NULL!		2015-05-25	45	2	153	96	1	3	0	0		0	0	1	5	1	170	90	乌拉地尔缓释片 富马酸比索洽尔	0	1	风湿性关节炎	雷公藤					1
4	6	19	207	1	1	1	2	90	0	#NULL!	#NULL!		B	2	2	1	1	0	1	#NULL!	#NULL!		2015-12-03	53	2	158	73	1	2	0	0		0	0	2	#NULL!	#NULL!	#NULL!	#NULL!		0	0							1
4	11	13	304	1	1	1	2	90	0	#NULL!	#NULL!		C	3	2	1	1	0	1	#NULL!	#NULL!		2014-09-15	46	2	160	75.5	1	4	0	0		0	0	1	#NULL!	1	#NULL!	#NULL!	波依定、HCT	0	0							1
4	1	3	77	1	1	1	2	90	0	#NULL!	#NULL!		B	2	2	1	1	0	1	#NULL!	#NULL!		2015-12-23	87	2	160	78	1	2	0	0		0	0	1	10	0	160	90	不详	1	1	CO中毒迟发性脑病、贫血		慢性阻塞性疾病、冠心病		低蛋白血症、应激性溃疡		1
4	6	14	171	1	1	1	2	90	0	#NULL!	#NULL!		C	3	2	1	1	0	1	#NULL!	#NULL!		2016-02-05	60	2	162	75	1	2	30	0		0	0	1	7	1	#NULL!	#NULL!	降压0号	0	0							1
4	3	6	372	1	1	1	2	90	0	#NULL!	#NULL!		C	3	2	1	1	0	1	#NULL!	#NULL!		2016-05-20	53	1	168	84.5	1	3	30	0		0	0	1	5	0	160	90	不详	0	0							1
4	6	10	314	1	1	1	2	90	0	#NULL!	#NULL!		C	3	2	1	1	0	1	#NULL!	#NULL!		2015-12-04	83	2	168	80	1	5	30	0		2	2	1	40	1	150	100	氨氯地平、缬沙坦	0	1	帕金森	左旋多巴	2型糖尿病	RI			1
4	12	2	28	1	1	1	2	90	0	#NULL!	#NULL!		C	3	2	1	1	0	1	#NULL!	#NULL!		2013-12-05	57	1	169	88	1	2	30	0		0	0	2	#NULL!	#NULL!	#NULL!	#NULL!		0	0							1
4	12	24	213	1	1	1	2	90	0	#NULL!	#NULL!		A	1	1	1	1	0	1	#NULL!	#NULL!		2014-11-23	43	1	170	87	1	3	44	0		0	1	1	10	0	#NULL!	#NULL!	安博维 1片 qd 倍他乐克 1片qd	0	1	通风	无	高脂血症	无	脂肪肝	无	1
4	6	7	128	1	1	1	2	90	0	#NULL!	#NULL!		B	2	2	1	1	0	1	#NULL!	#NULL!		2015-11-20	43	1	172	85	1	1	30	0		1	2	1	5	1	140	90	硝苯地平	0	0							1
4	6	9	73	1	1	1	2	90	0	#NULL!	#NULL!		B	2	2	1	1	0	1	#NULL!	#NULL!		2016-01-10	38	1	178	90	1	1	0	0		1	1	1	10	1	180	90	缬沙坦	0	1	原发性醛固酮增高症						1
5	14	1	92	1	1	1	2	90	0	#NULL!	#NULL!		A	1	1	1	1	0	1	#NULL!	#NULL!		2014-03-31	53	2	#NULL!	50	1	1	10	0		0	0	1	7	0	160	105		0	0							1
5	12	14	317	0.15	1	1	2	2	0	#NULL!	#NULL!	患者因服药后出现胸闷心慌退出	A	1	1	1	0	1	0	2	1		2014-06-17	44	1	165	#NULL!	1	3	18	1	青霉素	0	1	1	5	1	150	90	倍他乐克、缬沙坦氢氯噻嗪片	0	1	高尿酸血症	别嘌醇					1
5	10	10	211	1	1	1	2	90	0	#NULL!	#NULL!		A	1	1	1	1	0	1	#NULL!	#NULL!		2015-11-27	74	2	165	50	1	4	0	0		0	0	2	#NULL!	#NULL!	#NULL!	#NULL!		0	0							1
5	11	27	351	1	1	1	2	90	0	#NULL!	#NULL!		A	1	1	1	1	0	1	#NULL!	#NULL!		2015-05-08	62	1	167	50.5	1	3	0	0		1	1	1	10	0	160	90	降压灵	0	0							1
5	12	29	324	1	1	1	2	90	0	#NULL!	#NULL!		C	3	2	1	1	0	1	#NULL!	#NULL!		2015-03-19	56	1	173	51	1	2	30	0		1	0	1	10	0	160	90	不详	0	0							1
5	11	25	87	1	1	1	2	90	0	#NULL!	#NULL!		C	3	2	1	1	0	1	#NULL!	#NULL!		2015-03-26	76	2	150	50	1	4	46	0		0	0	1	10	1	160	90	培哚普利	0	1	糖尿病	阿卡波糖、格列吡嗪	脑梗塞	氯吡格雷			1
5	1	1	254	1	1	1	2	90	0	#NULL!	#NULL!		B	2	2	1	1	0	1	#NULL!	#NULL!		2015-03-17	60	2	150	50	1	6	0	0		0	0	1	8	0	160	90	不详	0	0							1
5	12	35	230	1	1	1	2	90	0	#NULL!	#NULL!		C	3	2	1	1	0	1	#NULL!	#NULL!		2015-07-13	60	2	158	55	1	3	20	0		0	0	0	#NULL!	#NULL!	#NULL!	#NULL!		0	0							1
5	1	11	57	1	1	1	2	90	0	#NULL!	#NULL!		C	3	2	1	1	0	1	#NULL!	#NULL!		2016-03-10	52	2	159	60	1	2	0	0		0	0	1	20	1	160	90	尼群地平	0	0							1
5	10	24	206	1	1	1	2	90	0	#NULL!	#NULL!		C	3	2	1	1	0	1	#NULL!	#NULL!		2015-08-01	77	2	160	50	1	4	0	0		0	0	1	30	0	160	90	不详	0	0							1
5	2	29	323	1	1	1	2	90	0	#NULL!	#NULL!		B	2	2	1	1	0	1	#NULL!	#NULL!		2016-04-02	86	2	162	60	1	4	0	0		0	1	0	#NULL!	#NULL!	#NULL!	#NULL!		0	0							1
5	11	21	61	1	1	1	2	90	0	#NULL!	#NULL!		C	3	2	1	1	0	1	#NULL!	#NULL!		2015-02-01	78	2	165	63	1	2	0	0		0	1	1	20	1	155	85	氨氯地平、伊泰青	0	0							1
5	4	19	111	1	1	1	2	90	0	#NULL!	#NULL!		A	1	1	1	1	0	1	#NULL!	#NULL!		2015-12-20	67	1	167	58	1	2	0	0		0	0	1	10	0	150	90	厄贝沙坦胶囊	0	0							1
5	9	11	191	1	1	1	2	90	0	#NULL!	#NULL!		C	3	2	1	1	0	1	#NULL!	#NULL!		2015-01-22	77	1	167	65	1	5	0	0		0	0	2	#NULL!	#NULL!	#NULL!	#NULL!		0	0							1
5	4	2	365	1	1	1	2	90	0	#NULL!	#NULL!		C	3	2	1	1	0	1	#NULL!	#NULL!		2014-06-25	64	2	168	63	1	3	0	0		0	1	0	#NULL!	#NULL!	#NULL!	#NULL!		0	0							1
5	11	11	83	1	1	1	2	90	0	#NULL!	#NULL!		A	1	1	1	1	0	1	#NULL!	#NULL!		2014-08-15	83	1	170	55	1	5	30	0		0	0	2	#NULL!	#NULL!	#NULL!	#NULL!		0	1	脑梗塞	无					2
5	12	5	121	1	1	2	1	16	1	#NULL!	1	死亡（10d-90d）	B	2	2	1	1	0	1	#NULL!	#NULL!	中枢性呼吸 循环衰竭 脑干出血	2013-12-14	77	1	170	63	1	2	38	0		0	0	1	3	1	#NULL!	#NULL!	络活喜	0	1	肺气肿	无					1
5	13	10	5	1	1	1	2	90	0	#NULL!	#NULL!		C	3	2	1	1	0	1	#NULL!	#NULL!		2015-06-17	72	1	172	65	1	6	0	0		0	1	1	10	0	#NULL!	#NULL!		0	1	颈椎病	无					1
5	11	22	153	1	1	1	2	90	0	#NULL!	#NULL!		C	3	2	1	1	0	1	#NULL!	#NULL!		2015-02-10	77	1	167	67.5	1	3	30	0		1	1	1	10	1	150	90	硝苯地平	0	0							1
5	2	9	331	1	1	1	2	90	0	#NULL!	#NULL!		B	2	2	1	1	0	1	#NULL!	#NULL!		2015-01-21	82	1	172	75	1	3	0	0		0	2	1	20	1	#NULL!	#NULL!	缬沙坦	0	1	糖尿病	未服药					1
5	1	2	244	1	1	1	2	90	0	#NULL!	#NULL!		B	2	2	1	1	0	1	#NULL!	#NULL!		2015-11-22	44	1	175	76	1	4	0	0		1	1	1	5	1	180	90	硝苯地平缓释片	0	#NULL!							1
5	2	11	160	0.25	1	1	2	3	0	#NULL!	#NULL!	患者转上级医院，失访	C	3	2	1	0	1	0	2	7		2015-02-05	51	1	170	85	1	1	20	0		0	1	1	10	0	#NULL!	#NULL!		0	0							1
5	12	12	276	1	1	1	2	90	0	#NULL!	#NULL!		C	3	2	1	1	0	1	#NULL!	#NULL!		2014-04-11	68	1	#NULL!	#NULL!	1	5	40	0		0	0	1	10	1	150	90	施慧达 1片 qd	0	1	脑梗死	阿司匹林					1
5	12	8	405	1	1	1	2	90	0	#NULL!	#NULL!		A	1	1	1	1	0	1	#NULL!	#NULL!		2014-02-09	41	2	#NULL!	#NULL!	1	4	50	0		0	0	2	#NULL!	#NULL!	#NULL!	#NULL!		0	0							1
5	12	16	192	1	1	1	2	90	0	#NULL!	#NULL!		B	2	2	1	1	0	1	#NULL!	#NULL!		2016-04-18	71	1	#NULL!	#NULL!	2	4	0	0	无	1	1	1	10	2	170	#NULL!	不详	0	1	2010年脑梗塞	不详	COPD	不详	糖尿病10年	不详	1
5	12	22	159	1	1	1	2	90	0	#NULL!	#NULL!		B	2	2	1	1	0	1	#NULL!	#NULL!		2014-10-30	64	1	#NULL!	#NULL!	1	4	0	0		0	2	0	#NULL!	#NULL!	#NULL!	#NULL!		0	1	风湿性关节炎	无	前列腺炎	无			1
5	12	17	242	1	1	1	2	90	0	#NULL!	#NULL!		C	3	2	1	1	0	1	#NULL!	#NULL!		2016-04-24	53	1	#NULL!	#NULL!	1	3	0	0		0	0	1	10	1	160	110	硝苯地平	0	1	房颤	不详					1
5	12	26	81	1	1	1	2	90	0	#NULL!	#NULL!		C	3	2	1	1	0	1	#NULL!	#NULL!		2014-12-21	92	1	#NULL!	#NULL!	1	3	0	0		0	0	1	3	1	140	90	拜新同	0	1	糖尿病	格华止 0.5g tid					1
5	12	16	16	0.55	1	1	2	90	0	#NULL!	#NULL!	中断研究	A	1	1	1	0	1	1	#NULL!	#NULL!		2014-08-18	75	1	#NULL!	#NULL!	1	2	16	1	化疗药物	1	1	1	2	0	160	70		0	1	乳腺癌	中药	前列腺炎	无			1
5	12	19	127	1	1	1	2	90	0	#NULL!	#NULL!		A	1	1	1	1	0	1	#NULL!	#NULL!		2014-09-18	87	2	#NULL!	#NULL!	1	1	55	0		0	0	1	20	1	140	90	厄贝沙坦	0	1	糖尿病	瑞格列奈					1
5	14	6	43	1	1	1	2	90	0	#NULL!	#NULL!		B	2	2	1	1	0	1	#NULL!	#NULL!		2015-01-09	77	1	#NULL!	#NULL!	1	4	18	1	青霉素	0	1	1	3	1	#NULL!	#NULL!	硝苯地平 10mg bid	0	1	胃出血胃大部分切除术	无					1
5	14	7	272	1	1	1	2	90	0	#NULL!	#NULL!		A	1	1	1	1	0	1	#NULL!	#NULL!		2015-01-29	63	1	#NULL!	#NULL!	1	2	16	0		0	0	1	2	1	130	80	络活喜 5mg qd	0	0							1
5	14	4	25	1	1	1	2	90	0	#NULL!	#NULL!		A	1	1	1	1	0	1	#NULL!	#NULL!		2014-12-18	33	1	#NULL!	#NULL!	1	1	10	0		1	0	0	#NULL!	#NULL!	#NULL!	#NULL!		0	1	头痛	止痛散	肾结石	无			1
5	14	3	250	0.55	1	2	1	6	1	#NULL!	1	死亡（10d-90d）	C	3	2	1	1	0	1	2	#NULL!	再出血，脑疝	2014-12-15	65	1	#NULL!	#NULL!	1	0	39	0		0	0	1	10	1	#NULL!	#NULL!	厄贝沙坦	0	1	脑出血 5年前	无	糖尿病	阿卡波糖 50mg tid			1
5	10	14	320	1	1	1	2	90	0	#NULL!	#NULL!		A	1	1	1	1	0	1	#NULL!	#NULL!		2015-07-02	55	1	#NULL!	#NULL!	1	3	0	0		0	1	0	#NULL!	#NULL!	#NULL!	#NULL!		0	0							1
5	10	13	91	1	1	1	2	90	0	#NULL!	#NULL!		C	3	2	1	1	0	1	#NULL!	#NULL!		2015-07-02	50	2	155	#NULL!	1	3	30	0		0	0	0	#NULL!	#NULL!	#NULL!	#NULL!		0	0							1
5	12	1	406	1	1	1	2	90	0	#NULL!	#NULL!		A	1	1	1	1	0	1	#NULL!	#NULL!		2013-11-09	58	2	158	46	1	3	30	0		0	0	1	2	1	150	90	倍他乐克	0	1	高脂血症	立普妥	脑梗死	氯吡格雷			1
5	12	21	90	0.15	1	1	2	90	0	#NULL!	#NULL!	再出血，拒绝	C	3	2	1	0	1	0	2	1		2014-09-30	48	2	158	#NULL!	1	0	44	0		0	0	0	#NULL!	#NULL!	#NULL!	#NULL!		0	0							1
5	12	15	9	1	1	1	2	90	0	#NULL!	#NULL!		B	2	2	1	1	0	1	#NULL!	#NULL!		2014-07-04	60	1	165	#NULL!	1	3	22	0		0	2	1	5	1	140	90	代文	0	1	急性脑梗死	阿司匹林、波立维、立普妥					2
5	12	17	126	0.45	1	1	2	90	0	#NULL!	#NULL!	中断研究	C	3	2	1	0	1	1	#NULL!	#NULL!		2014-08-24	49	1	165	#NULL!	1	2	10	0		1	1	1	1	0	150	80		0	0							1
5	12	13	316	1	1	1	2	90	0	#NULL!	#NULL!		B	2	2	1	1	0	1	#NULL!	#NULL!		2014-04-18	42	1	168	#NULL!	1	4	30	1	阿莫西林	0	0	0	#NULL!	#NULL!	#NULL!	#NULL!		0	0							1
5	12	7	289	1	1	1	2	90	0	#NULL!	#NULL!		B	2	2	1	1	0	1	#NULL!	#NULL!		2013-12-30	49	1	168	#NULL!	1	2	0	0		0	2	1	2	0	#NULL!	#NULL!		0	0							1
5	12	18	225	1	1	1	2	90	0	#NULL!	#NULL!		C	3	2	1	1	0	1	#NULL!	#NULL!		2014-09-01	80	1	170	#NULL!	1	5	0	0		2	2	1	10	1	140	90	拜新同 1片 qd	0	1	脑梗死	立普妥 20mg qn	胆囊结石	无	结节性甲状腺、白内障	无	1
5	12	20	29	1	1	1	2	90	0	#NULL!	#NULL!		B	2	2	1	1	0	1	#NULL!	#NULL!		2014-09-24	53	1	170	#NULL!	1	1	30	0		0	2	1	2	#NULL!	#NULL!	#NULL!		0	1	乙型病毒性肝炎	无					1
5	3	7	287	1	1	1	2	90	0	#NULL!	#NULL!		B	2	2	1	1	0	1	#NULL!	#NULL!		2015-08-17	87	1	160	46.5	1	2	0	0		1	1	1	10	0	#NULL!	#NULL!	不详	0	1	2型糖尿病	无					1
5	11	3	349	1	1	1	2	90	0	#NULL!	#NULL!		B	2	2	1	1	0	1	#NULL!	#NULL!		2013-11-30	73	2	160	45	1	5	0	0		0	0	1	#NULL!	0	#NULL!	#NULL!		0	0							1
5	7	8	82	1	1	1	2	90	0	#NULL!	#NULL!		A	1	1	1	1	0	1	#NULL!	#NULL!		2015-02-06	82	1	170	52	1	3	5	0		0	0	2	#NULL!	#NULL!	#NULL!	#NULL!		0	1	脑梗死	阿司匹林					1
5	10	9	373	1	1	1	2	90	0	#NULL!	#NULL!		A	1	1	1	1	0	1	#NULL!	#NULL!		2015-11-27	52	1	170	50	1	6	0	0		0	1	1	6	2	#NULL!	#NULL!		0	0							1
5	10	13	354	1	1	1	2	90	0	#NULL!	#NULL!		A	1	1	1	1	0	1	#NULL!	#NULL!		2015-12-01	55	1	170	50	1	5	0	0		0	0	2	#NULL!	#NULL!	#NULL!	#NULL!		0	0							1
5	7	7	212	0.1	1	1	2	10	0	#NULL!	#NULL!	出血量大，再出血	C	3	2	1	0	1	0	1	2		2015-01-10	79	1	172	52	1	3	45	0		0	0	0	#NULL!	#NULL!	#NULL!	#NULL!		0	1	脑外伤	未服	白内障	未服			1
5	4	12	85	1	1	1	2	90	0	#NULL!	#NULL!		A	1	1	1	1	0	1	#NULL!	#NULL!		2015-05-27	88	2	148	44.5	1	5	0	0		0	0	1	3	0	135	85		0	1	冠心病	麝香保心丸	慢性肾炎	无			1
5	7	12	199	1	1	1	2	90	0	#NULL!	#NULL!		A	1	1	1	1	0	1	#NULL!	#NULL!		2015-12-02	84	2	148	45	1	1	20	0		0	0	1	8	1	#NULL!	#NULL!		0	0							1
5	4	10	17	1	1	1	2	90	0	#NULL!	#NULL!		C	3	2	1	1	0	1	#NULL!	#NULL!		2015-04-06	73	2	150	44	1	3	0	0		0	0	1	5	1	#NULL!	#NULL!	不详	0	0							1
5	4	8	410	1	1	1	2	90	0	#NULL!	#NULL!		A	1	1	1	1	0	1	#NULL!	#NULL!		2015-02-03	74	2	150	44	1	1	0	0		0	0	1	5	0	#NULL!	#NULL!	厄贝沙坦胶囊	0	0							1
5	4	18	48	1	1	1	2	90	0	#NULL!	#NULL!		A	1	1	1	1	0	1	#NULL!	#NULL!		2015-12-20	80	2	151	46	1	4	0	0		0	0	1	20	0	150	90	西尼地平片	0	1	2型糖尿病	优思灵（30/70）					1
5	11	29	358	1	1	1	2	90	0	#NULL!	#NULL!		A	1	1	1	1	0	1	#NULL!	#NULL!		2016-02-16	81	2	152	45.5	1	3	0	0		0	0	1	5	1	150	80	氨氯地平	0	0							1
5	9	2	402	1	1	1	2	90	0	#NULL!	#NULL!		B	2	2	1	1	0	1	#NULL!	#NULL!		2014-01-17	78	2	154	45	1	3	0	0		0	0	1	15	2	#NULL!	#NULL!		0	0							1
5	2	4	202	1	1	1	2	90	0	#NULL!	#NULL!		A	1	1	1	1	0	1	#NULL!	#NULL!		2014-02-21	73	2	155	50	1	4	0	0		0	0	0	#NULL!	0	#NULL!	#NULL!		0	1	糖尿病	格华止 0.5g tid	脑梗死	阿司匹林			1
5	3	20	286	1	1	1	2	90	0	#NULL!	#NULL!		B	2	2	1	1	0	1	#NULL!	#NULL!		2015-07-12	62	2	155	55	1	4	40	0		0	0	1	10	1	160	90	不详	0	0							1
5	3	5	14	1	1	1	2	90	0	#NULL!	#NULL!		A	1	1	1	1	0	1	#NULL!	#NULL!		2014-11-05	71	2	155	55	1	4	0	0		0	0	1	40	1	150	90	氨氯地平片	0	0							1
5	7	1	243	1	1	1	2	90	0	#NULL!	#NULL!		C	3	2	1	1	0	1	#NULL!	#NULL!		2013-12-10	60	2	155	55	1	1	30	0		0	0	1	5	0	#NULL!	#NULL!		0	1	中风 （类型不详）	无					1
5	7	14	259	1	1	1	2	90	0	#NULL!	#NULL!		A	1	1	1	1	0	1	#NULL!	#NULL!		2016-01-22	85	2	155	55	1	1	20	0		0	0	1	10	1	165	75	非洛地平缓释片	0	0							1
5	9	6	1	1	1	1	2	90	0	#NULL!	#NULL!		A	1	1	1	1	0	1	#NULL!	#NULL!		2014-12-16	65	2	155	49	1	3	0	0		0	0	1	3	1	160	90		0	0							1
5	11	16	135	1	1	1	2	90	0	#NULL!	#NULL!		A	1	1	1	1	0	1	#NULL!	#NULL!		2014-11-20	60	2	155	56	1	4	0	0		0	0	1	#NULL!	0	#NULL!	#NULL!		0	0							1
5	11	7	203	1	1	1	2	90	0	#NULL!	#NULL!		C	3	2	1	1	0	1	#NULL!	#NULL!		2014-02-19	40	2	155	55	1	4	0	0		0	0	1	#NULL!	0	#NULL!	#NULL!		0	0							1
5	11	1	285	1	1	1	2	90	0	#NULL!	#NULL!		C	3	2	1	1	0	1	#NULL!	#NULL!		2013-10-05	53	2	155	55	1	3	0	0		0	0	1	#NULL!	0	#NULL!	#NULL!		0	0							1
5	12	34	401	1	1	1	2	90	0	#NULL!	#NULL!		A	1	1	1	1	0	1	#NULL!	#NULL!		2015-07-12	66	2	155	55	1	4	0	0		0	0	1	10	1	#NULL!	#NULL!	倍他乐克	0	0							1
5	12	41	33	1	2	2	1	90	1	#NULL!	1	死亡（24h-10d）	C	3	2	1	0	1	0	2	7	脑疝致中枢性呼衰 心衰	2015-09-20	65	2	155	55	1	2	30	0		0	0	1	10	2	160	90	不详	0	0							1
5	12	42	380	1	1	1	2	90	0	#NULL!	#NULL!		B	2	2	1	1	0	1	#NULL!	#NULL!		2015-10-12	56	2	155	55	1	2	21	0		0	0	2	#NULL!	#NULL!	#NULL!	#NULL!		0	0							1
5	12	4	269	1	1	1	2	90	0	#NULL!	#NULL!		C	3	2	1	1	0	1	#NULL!	#NULL!		2013-12-14	74	2	155	54	1	2	15	0		0	0	1	2	1	140	90	拜新同	0	1	慢性胃炎	奥美拉唑					1
5	12	28	119	1	1	1	2	90	0	#NULL!	#NULL!		B	2	2	1	1	0	1	#NULL!	#NULL!		2015-01-21	57	2	155	54	1	2	0	0		0	0	1	3	1	150	100	拜新同、依那普利	0	1	冠心病	立普妥	抑郁状态	无	子宫肌瘤	无	1
5	14	5	312	1	1	1	2	90	0	#NULL!	#NULL!	提前出院，未完成临床试验全程观察	B	2	2	1	0	0	1	#NULL!	#NULL!		2014-12-18	52	1	155	55	1	4	33	0		0	1	1	10	0	#NULL!	#NULL!	无	0	0							1
5	14	13	26	1	1	1	2	90	0	#NULL!	#NULL!		A	1	1	1	1	0	1	#NULL!	#NULL!		2016-02-04	81	2	155	55	1	4	0	0		0	0	0	#NULL!	#NULL!	#NULL!	#NULL!		0	1	双眼白内障	无					1
5	14	8	108	1	1	1	2	90	0	#NULL!	#NULL!		C	3	2	1	1	0	1	#NULL!	#NULL!		2015-05-10	74	2	155	55	1	4	0	0		0	0	2	#NULL!	#NULL!	#NULL!	#NULL!		0	0							1
5	1	23	357	1	1	1	2	90	0	#NULL!	#NULL!		B	2	2	1	1	0	1	#NULL!	#NULL!		2015-10-16	62	2	155	54	1	4	0	0		0	0	1	5	0	#NULL!	#NULL!		0	0							1
5	10	4	383	1	1	1	2	90	0	#NULL!	#NULL!		C	3	2	1	1	0	1	#NULL!	#NULL!		2014-06-07	63	2	155	55	1	5	30	0		0	0	2	#NULL!	#NULL!	#NULL!	#NULL!		0	0							1
5	10	21	69	1	1	1	2	90	0	#NULL!	#NULL!		B	2	2	1	1	0	1	#NULL!	#NULL!		2016-01-08	65	2	155	55	2	3	30	0		0	0	2	#NULL!	#NULL!	#NULL!	#NULL!		0	0							1
5	10	6	55	1	1	1	2	90	0	#NULL!	#NULL!		B	2	2	1	1	0	1	#NULL!	#NULL!		2015-04-06	63	2	155	55	1	3	0	0		0	0	1	1	2	180	#NULL!		0	1	气管不好		头外伤史				1
5	10	26	341	1	1	1	2	90	0	#NULL!	#NULL!	失访	C	3	2	1	1	1	0	3	6		2015-07-18	55	2	155	55	1	2	30	0		0	0	0	#NULL!	#NULL!	#NULL!	#NULL!		0	0							1
5	10	17	219	1	1	1	2	90	0	#NULL!	#NULL!		B	2	2	1	1	0	1	#NULL!	#NULL!		2015-12-12	70	2	155	55	1	2	0	0		0	1	1	1	0	#NULL!	#NULL!		0	1	右小腿截肢手术	无					1
5	10	5	106	1	1	1	2	90	0	#NULL!	#NULL!		A	1	1	1	1	0	1	#NULL!	#NULL!		2014-09-14	53	2	155	55	1	1	30	0		0	0	1	3	0	150	90		0	1	肺结核		小儿麻痹				1
5	4	1	346	1	1	1	2	90	0	#NULL!	#NULL!		A	1	1	1	1	0	1	#NULL!	#NULL!		2013-12-01	49	1	156	52	1	6	0	0		0	0	2	#NULL!	#NULL!	#NULL!	#NULL!		0	0							1
5	4	32	177	1	1	1	2	90	0	#NULL!	#NULL!		C	3	2	1	1	0	1	#NULL!	#NULL!		2016-04-02	71	2	156	52	1	1	0	0		0	0	0	#NULL!	#NULL!	#NULL!	#NULL!		0	1	脑出血						1
5	9	19	40	1	1	1	2	90	0	#NULL!	#NULL!		C	3	2	1	1	0	1	#NULL!	#NULL!		2016-04-04	62	2	156	48.4	1	1	0	0		0	0	1	#NULL!	1	125	75	圣通平	0	0							1
5	11	35	104	1	1	1	2	90	0	#NULL!	#NULL!		B	2	2	1	1	0	1	#NULL!	#NULL!		2015-12-24	81	2	156	51.5	1	5	0	0		0	0	2	#NULL!	#NULL!	#NULL!	#NULL!		0	1	先天性心脏病（房缺）						1
5	11	24	388	1	1	1	2	90	0	#NULL!	#NULL!		B	2	2	1	1	0	1	#NULL!	#NULL!		2015-03-12	88	2	156	50	1	0	40	0		0	0	1	30	1	160	90	氨氯地平	0	1	糖尿病	拜唐苹 50mg Tid	冠心病	阿托伐他汀 10mg qh			1
5	7	21	19	1	1	1	2	90	0	#NULL!	#NULL!		B	2	2	1	1	0	1	#NULL!	#NULL!		2016-03-15	79	2	157	48.1	1	2	0	0		0	0	1	1	0	#NULL!	#NULL!	厄贝沙坦分散片	0	0							1
5	12	36	99	1	1	1	2	90	0	#NULL!	#NULL!		C	3	2	1	1	0	1	#NULL!	#NULL!		2015-07-24	43	2	158	49	1	4	0	0		0	0	1	8	2	160	90	不详	0	0							1
5	1	15	334	1	1	1	2	90	0	#NULL!	#NULL!		B	2	2	1	1	0	1	#NULL!	#NULL!		2016-05-13	63	2	158	58	1	6	0	0		0	0	0	#NULL!	#NULL!	#NULL!	#NULL!		0	0							1
5	6	20	165	1	1	1	2	90	0	#NULL!	#NULL!		C	3	2	1	1	0	1	#NULL!	#NULL!		2015-12-13	72	2	158	50	1	2	30	0		0	0	1	2	0	#NULL!	#NULL!	不详	0	0							1
5	10	3	198	1	1	1	2	90	0	#NULL!	#NULL!		C	3	2	1	1	0	1	#NULL!	#NULL!		2015-07-03	59	2	158	55	1	4	0	0		0	0	1	10	#NULL!	#NULL!	#NULL!		0	0							1
5	10	15	221	1	1	1	2	90	0	#NULL!	#NULL!		B	2	2	1	1	0	1	#NULL!	#NULL!		2015-07-03	59	2	159	60	1	4	0	0		1	1	1	10	1	#NULL!	#NULL!		0	0							1
5	2	17	93	1	1	1	2	90	0	#NULL!	#NULL!		A	1	1	1	1	0	1	#NULL!	#NULL!		2015-08-12	62	2	160	60	1	4	15	0		0	0	1	5	0	#NULL!	#NULL!		0	1	糖尿病	不详					1
5	2	20	282	1	1	1	2	90	0	#NULL!	#NULL!		A	1	1	1	1	0	1	#NULL!	#NULL!		2015-10-23	52	2	160	60	1	4	0	0		0	0	0	#NULL!	#NULL!	#NULL!	#NULL!		0	#NULL!							1
5	2	6	390	1	1	1	2	90	0	#NULL!	#NULL!		C	3	2	1	1	0	1	#NULL!	#NULL!		2014-06-03	83	1	160	50	1	4	0	0		0	2	1	2	0	#NULL!	#NULL!		0	1	慢性阻塞性肺疾病	无	腹股沟斜疝	无			1
5	2	28	24	1	1	1	2	90	0	#NULL!	#NULL!		B	2	2	1	1	0	1	#NULL!	#NULL!		2016-02-23	64	2	160	58	1	2	0	0		0	0	2	#NULL!	#NULL!	#NULL!	#NULL!		0	0							1
5	11	25	189	1	1	1	2	90	0	#NULL!	#NULL!		C	3	2	1	1	0	1	#NULL!	#NULL!		2016-01-29	53	2	160	56	1	6	0	0		1	1	1	3	0	160	90	不详	0	0							1
5	11	20	340	1	1	1	2	90	0	#NULL!	#NULL!		A	1	1	1	1	0	1	#NULL!	#NULL!		2015-01-28	77	2	160	50	1	5	0	0		0	0	1	20	1	160	90	氨氯地平	0	0							1
5	11	27	265	1	1	1	2	90	0	#NULL!	#NULL!		A	1	1	1	1	0	1	#NULL!	#NULL!		2016-02-06	74	1	160	56.2	1	4	30	0		2	1	1	30	2	160	90	不详	0	0							1
5	11	8	72	1	1	1	2	90	0	#NULL!	#NULL!		B	2	2	1	1	0	1	#NULL!	#NULL!		2014-05-01	64	1	160	50	1	4	10	0		1	1	1	#NULL!	0	#NULL!	#NULL!		0	1	慢性支气管炎	无					1
5	11	14	79	1	1	1	2	90	0	#NULL!	#NULL!		C	3	2	1	1	0	1	#NULL!	#NULL!		2014-09-17	65	1	160	60	1	3	15	0		1	1	1	#NULL!	0	#NULL!	#NULL!		0	0							1
5	11	34	328	1	1	1	2	90	0	#NULL!	#NULL!		B	2	2	1	1	0	1	#NULL!	#NULL!		2015-12-23	57	2	160	55.6	1	3	0	0		0	1	1	10	2	160	90	不详	0	0							1
5	11	28	240	1	1	1	2	90	0	#NULL!	#NULL!		B	2	2	1	1	0	1	#NULL!	#NULL!		2015-06-19	58	2	160	56	1	1	0	0		0	0	1	5	1	160	90	伊泰青、复方罗布麻	0	0							1
5	13	4	279	1	1	1	2	90	0	#NULL!	#NULL!		A	1	1	1	1	0	1	#NULL!	#NULL!		2015-07-17	50	1	160	58.5	1	5	0	0		1	1	0	#NULL!	#NULL!	#NULL!	#NULL!		0	1	胃溃疡						1
5	1	16	264	1	1	1	2	90	0	#NULL!	#NULL!		A	1	1	1	1	0	1	#NULL!	#NULL!		2015-08-09	61	2	160	60	1	6	0	0		0	0	1	20	0	#NULL!	#NULL!		0	0							1
5	10	20	175	1	1	1	2	90	0	#NULL!	#NULL!		A	1	1	1	1	0	1	#NULL!	#NULL!		2015-07-11	81	2	160	50	1	5	30	0		0	0	1	1	0	160	90	不详	0	0							1
5	10	23	385	1	1	1	2	90	0	#NULL!	#NULL!		C	3	2	1	1	0	1	#NULL!	#NULL!		2015-07-16	75	2	160	61	1	5	30	0		1	1	1	20	1	160	90	不详	0	0							1
5	10	8	266	1	1	1	2	9	0	#NULL!	#NULL!	失访	C	3	2	1	1	1	0	3	6		2015-06-15	53	1	160	60	1	5	0	0		0	1	1	2	0	#NULL!	#NULL!	不详	0	0							1
5	10	33	352	1	1	1	2	90	0	#NULL!	#NULL!		A	1	1	1	1	0	1	#NULL!	#NULL!		2015-07-30	53	2	160	50	1	4	0	0		0	0	1	30	2	#NULL!	#NULL!		0	1	子宫肌瘤	切除					1
5	10	12	234	1	1	1	2	90	0	#NULL!	#NULL!		B	2	2	1	1	0	1	#NULL!	#NULL!		2015-06-30	53	2	160	50	1	4	0	0		0	0	1	3	0	#NULL!	#NULL!		0	0							1
5	10	34	196	1	1	1	2	90	0	#NULL!	#NULL!		C	3	2	1	1	0	1	#NULL!	#NULL!		2015-07-31	47	2	160	50	1	4	0	0		0	0	2	#NULL!	#NULL!	#NULL!	#NULL!		0	0							1
5	10	36	270	1	1	1	2	90	0	#NULL!	#NULL!		B	2	2	1	1	0	1	#NULL!	#NULL!		2015-08-07	80	2	160	50	1	4	0	0		0	0	2	#NULL!	#NULL!	#NULL!	#NULL!		0	0							1
5	10	1	292	1	1	1	2	90	0	#NULL!	#NULL!		B	2	2	1	1	0	1	#NULL!	#NULL!		2014-01-17	77	2	160	58.5	1	4	0	0		0	0	1	20	1	160	90		0	1	阑尾炎						1
5	10	6	325	1	1	1	2	90	0	#NULL!	#NULL!		C	3	2	1	1	0	1	#NULL!	#NULL!		2015-07-02	50	2	160	50	1	3	30	0		1	1	1	5	1	160	90	不详	0	0							1
5	10	11	56	1	1	1	2	90	0	#NULL!	#NULL!		B	2	2	1	1	0	1	#NULL!	#NULL!		2015-06-30	42	2	160	60	1	3	0	0		0	0	2	#NULL!	#NULL!	#NULL!	#NULL!		0	0							1
5	10	7	204	1	1	1	2	90	0	#NULL!	#NULL!		C	3	2	1	1	0	1	#NULL!	#NULL!		2015-11-24	73	2	160	50	1	3	0	0		0	0	2	#NULL!	#NULL!	#NULL!	#NULL!		0	0							1
5	7	9	319	1	1	1	2	90	0	#NULL!	#NULL!		C	3	2	1	1	0	1	#NULL!	#NULL!		2015-03-26	64	1	161	50	1	3	0	0		0	1	1	4	0	150	80	不详	0	0							1
5	2	8	71	1	1	1	1	31	1	#NULL!	#NULL!	病情重，脑疝,死亡（10d-90d）	A	1	1	1	1	0	0	3	2	脑疝、电解质紊乱	2015-01-03	62	1	162	60	1	3	0	0		0	0	1	1	0	#NULL!	#NULL!		0	0							1
5	5	2	169	1	1	1	2	90	0	#NULL!	#NULL!		A	1	1	1	1	0	1	#NULL!	#NULL!		2015-06-02	47	2	162	62.5	1	6	0	0		0	0	2	#NULL!	#NULL!	#NULL!	#NULL!		0	1	脑出血						1
5	11	2	80	1	1	1	2	90	0	#NULL!	#NULL!		C	3	2	1	1	0	1	#NULL!	#NULL!		2013-11-21	57	1	162	61	1	4	10	0		0	1	1	#NULL!	#NULL!	#NULL!	#NULL!		0	0							1
5	13	8	8	1	1	1	2	90	0	#NULL!	#NULL!		A	1	1	1	1	0	1	#NULL!	#NULL!		2015-11-27	48	2	162	50	1	0	60	0		0	0	2	#NULL!	#NULL!	#NULL!	#NULL!		0	0							1
5	9	12	89	1	1	1	2	90	0	#NULL!	#NULL!		A	1	1	1	1	0	1	#NULL!	#NULL!		2015-01-30	59	2	163	50	1	4	0	0		0	0	1	3	0	#NULL!	#NULL!		0	0							1
5	9	13	353	1	1	1	2	90	0	#NULL!	#NULL!		B	2	2	1	1	0	1	#NULL!	#NULL!		2015-02-10	64	2	163	50	1	0	30	0		0	0	0	#NULL!	#NULL!	#NULL!	#NULL!		0	0							1
5	2	30	59	1	1	1	2	90	0	#NULL!	#NULL!		A	1	1	1	1	0	1	#NULL!	#NULL!		2016-04-12	63	1	165	65	1	6	0	0		0	1	1	1	1	#NULL!	#NULL!	硝苯地平、倍他乐克	0	1	脑梗死	阿司匹林、普伐他汀					1
5	4	23	131	1	1	1	2	90	0	#NULL!	#NULL!		A	1	1	1	1	0	1	#NULL!	#NULL!		2016-02-15	78	1	165	65	1	6	0	0		0	1	1	10	0	130	75		0	1	慢性支气管炎	氨茶碱片					1
5	4	16	94	1	1	1	2	90	0	#NULL!	#NULL!		A	1	1	1	1	0	1	#NULL!	#NULL!		2015-11-02	45	1	165	65	1	5	0	0		1	1	1	2	1	135	80	厄贝沙坦胶囊	0	0							1
5	4	6	345	1	1	1	2	90	0	#NULL!	#NULL!		B	2	2	1	1	0	1	#NULL!	#NULL!		2014-10-15	83	1	165	62	1	5	0	0		2	2	1	11	1	135	85	厄贝沙坦胶囊	0	0							1
5	4	14	333	1	1	1	2	90	0	#NULL!	#NULL!		B	2	2	1	1	0	1	#NULL!	#NULL!		2015-09-30	69	1	165	63	1	3	0	1	青霉素	0	0	1	6	0	160	90	不详	0	0							1
5	4	4	256	1	1	1	2	90	0	#NULL!	#NULL!		B	2	2	1	1	0	1	#NULL!	#NULL!		2014-09-08	68	1	165	55.5	1	2	0	0		0	1	1	1	0	150	85	无	0	0							1
5	4	31	344	1	1	1	2	90	0	#NULL!	#NULL!		C	3	2	1	1	0	1	#NULL!	#NULL!		2016-02-24	45	1	165	61	1	2	0	0		1	1	0	#NULL!	#NULL!	#NULL!	#NULL!		0	0							1
5	4	9	142	1	1	1	2	90	0	#NULL!	#NULL!		B	2	2	1	1	0	1	#NULL!	#NULL!		2015-03-19	67	1	165	60	1	2	0	0		0	0	1	7	1	155	95		0	0							1
5	4	20	124	1	1	1	2	90	0	#NULL!	#NULL!		C	3	2	1	1	0	1	#NULL!	#NULL!		2015-12-24	54	1	165	60	1	2	0	0		1	1	2	#NULL!	#NULL!	#NULL!	#NULL!		0	1	慢性支气管炎						1
5	4	33	258	1	1	1	2	90	0	#NULL!	#NULL!		B	2	2	1	1	0	1	#NULL!	#NULL!		2016-05-06	48	1	165	60	1	1	0	0		1	0	1	1	0	140	85	不详	0	1	偏头痛						1
5	9	20	249	1	1	1	2	90	0	#NULL!	#NULL!		A	1	1	1	1	0	1	#NULL!	#NULL!		2016-04-10	50	1	165	65	1	4	0	0		0	0	1	2	0	#NULL!	#NULL!		0	0							1
5	9	4	2	1	1	1	2	90	0	#NULL!	#NULL!		B	2	2	1	1	0	1	#NULL!	#NULL!		2014-11-28	76	1	165	60	1	3	0	0		0	0	1	10	1	#NULL!	#NULL!	不详	0	1	脑梗塞	不详	慢性支气管炎	不详			1
5	11	18	361	1	1	1	2	90	0	#NULL!	#NULL!		B	2	2	1	1	0	1	#NULL!	#NULL!		2015-01-03	70	1	165	60	1	6	0	0		1	2	1	10	1	160	90	氨氯地平	0	0							1
5	11	19	313	1	1	1	2	90	0	#NULL!	#NULL!		A	1	1	1	1	0	1	#NULL!	#NULL!		2015-01-12	54	1	165	60.5	1	5	0	0		1	1	1	10	2	160	90		0	0							1
5	12	10	129	1	1	1	2	90	0	#NULL!	#NULL!		B	2	2	1	1	0	1	#NULL!	#NULL!		2014-02-13	51	1	165	60	1	5	30	1	磺胺类	0	0	1	5	0	#NULL!	#NULL!		0	1	鼻炎	无	打鼾	无	蚕豆病	无	1
5	10	11	371	1	1	1	2	90	0	#NULL!	#NULL!		B	2	2	1	1	0	1	#NULL!	#NULL!		2015-11-27	40	2	165	55	1	6	0	0		0	0	0	#NULL!	#NULL!	#NULL!	#NULL!		0	0							1
5	10	20	32	1	1	1	2	90	0	#NULL!	#NULL!		A	1	1	1	1	0	1	#NULL!	#NULL!		2016-01-05	75	1	165	60	1	5	0	0		0	1	1	20	1	145	85	不详	0	0							1
5	9	18	52	1	1	1	2	90	0	#NULL!	#NULL!		A	1	1	1	1	0	1	#NULL!	#NULL!		2016-03-20	78	2	166	60	1	3	0	0		0	0	1	20	1	180	100	不详	0	1	高血压病	不详					1
5	10	4	185	1	1	1	2	90	0	#NULL!	#NULL!		B	2	2	1	1	0	1	#NULL!	#NULL!		2015-11-20	74	2	166	60	1	2	0	1	青霉素	0	1	1	1	1	145	90		0	0							1
5	3	8	205	1	1	1	2	90	0	#NULL!	#NULL!		B	2	2	1	1	0	1	#NULL!	#NULL!		2015-07-10	50	1	167	62	1	2	0	0		0	0	1	4	1	#NULL!	#NULL!	不详	0	1	脊髓灰质炎	无					1
5	4	5	210	1	1	1	2	90	0	#NULL!	#NULL!		A	1	1	1	1	0	1	#NULL!	#NULL!		2014-10-14	43	1	167	59	1	6	0	0		0	0	1	5	0	#NULL!	#NULL!	无	0	0							1
5	4	21	201	1	1	1	2	90	0	#NULL!	#NULL!		B	2	2	1	1	0	1	#NULL!	#NULL!		2016-01-18	63	1	167	62	1	4	0	0		0	0	1	10	1	140	80	厄贝沙坦胶囊	0	1	2型糖尿病	二甲双胍（格华止）					1
5	4	24	197	1	1	1	2	90	0	#NULL!	#NULL!		B	2	2	1	1	0	1	#NULL!	#NULL!		2016-02-18	65	1	167	60	1	4	0	0		0	0	0	#NULL!	#NULL!	#NULL!	#NULL!		0	1	慢性胃炎		老年性痴呆				1
5	4	13	60	1	1	1	2	90	0	#NULL!	#NULL!		B	2	2	1	1	0	1	#NULL!	#NULL!		2015-09-27	64	1	167	65	1	1	0	0		0	0	1	2	1	140	90	坎地沙坦酯片	0	1	继发性癫痫	丙戍酸钠片					1
5	11	23	152	1	1	1	2	90	0	#NULL!	#NULL!		B	2	2	1	1	0	1	#NULL!	#NULL!		2015-02-20	49	1	167	65.5	1	6	0	0		0	1	1	3	1	170	90	氨氯地平	0	0							1
5	11	17	278	1	1	1	2	90	0	#NULL!	#NULL!		A	1	1	1	1	0	1	#NULL!	#NULL!		2014-12-22	61	1	167	60	1	5	20	0		1	1	1	5	0	160	90	不详	0	1	慢性支气管炎	无					1
5	12	6	215	1	1	1	2	90	0	#NULL!	#NULL!		A	1	1	1	1	0	1	#NULL!	#NULL!		2013-12-20	46	1	167	54.5	1	4	10	0		1	1	0	#NULL!	#NULL!	#NULL!	#NULL!		0	1	乙型病毒性肝炎	无					1
5	12	31	68	1	1	1	2	90	0	#NULL!	#NULL!		A	1	1	1	1	0	1	#NULL!	#NULL!		2015-04-28	66	1	167	62	1	4	0	0		0	0	1	10	0	160	90	不详	0	1	血管性痴呆	安理申					1
5	4	17	145	1	1	1	2	90	0	#NULL!	#NULL!		C	3	2	1	1	0	1	#NULL!	#NULL!		2015-11-03	63	1	168	60	1	5	0	0		2	1	1	5	1	150	95	厄贝沙坦胶囊	0	1	下肢静脉曲张		冠心病				1
5	4	7	38	1	1	1	2	90	0	#NULL!	#NULL!		C	3	2	1	1	0	1	#NULL!	#NULL!		2014-11-28	57	1	168	62	1	2	0	0		1	1	1	1	0	160	90	不详	0	0							1
5	11	30	184	1	1	1	2	90	0	#NULL!	#NULL!		A	1	1	1	1	0	1	#NULL!	#NULL!		2015-08-31	73	1	168	65	1	6	0	0		2	2	1	10	1	140	90	氨氯地平	0	1	高血压	氨氯地平					1
5	11	36	156	1	1	1	2	90	0	#NULL!	#NULL!		C	3	2	1	1	0	1	#NULL!	#NULL!		2016-01-17	66	1	168	65	1	3	30	0		1	1	1	#NULL!	0	150	90	不详	0	0							1
5	12	3	253	1	1	1	2	90	0	#NULL!	#NULL!		B	2	2	1	1	0	1	#NULL!	#NULL!		2013-12-10	67	1	168	60	1	2	0	0		0	0	1	10	1	150	80	氨氯地平（施慧达）	0	0							1
5	13	11	277	1	1	1	2	10	0	#NULL!	#NULL!	受试者要求退出	B	2	2	1	0	1	0	2	5		2015-08-13	70	2	168	59	1	3	0	0		0	0	1	20	2	#NULL!	#NULL!	不详	0	1	脑梗死	无	阑尾炎	手术	胃溃疡	胃大部切除	1
5	1	2	378	1	1	1	2	90	0	#NULL!	#NULL!		A	1	1	1	1	0	1	#NULL!	#NULL!		2015-03-20	77	1	168	63.5	1	3	0	0		0	0	1	3	0	#NULL!	#NULL!		0	1	2型糖尿病	诺和锐30					1
5	6	2	20	1	1	1	2	90	0	#NULL!	#NULL!		C	3	2	1	1	0	1	#NULL!	#NULL!		2015-08-18	60	1	168	63	1	2	0	0		0	0	0	#NULL!	#NULL!	#NULL!	#NULL!		0	1	糖尿病						1
5	6	4	218	1	1	1	2	90	0	#NULL!	#NULL!		A	1	1	1	1	0	1	#NULL!	#NULL!		2015-08-20	45	1	168	60	1	1	0	0		2	0	1	5	1	145	90	硝苯地平	0	0							1
5	10	10	3	0	1	1	2	90	0	#NULL!	#NULL!	受试者要求退出	A	1	1	1	0	1	0	2	5		2015-06-18	63	1	168	65	1	6	0	0		2	2	1	9	2	175	105	硝苯地平	0	1	不详						1
5	1	12	140	1	1	1	2	90	0	#NULL!	#NULL!		B	2	2	1	1	0	1	#NULL!	#NULL!		2016-03-30	83	1	169	68	1	3	0	0		0	0	1	20	2	#NULL!	#NULL!		0	0							1
5	2	16	414	1	1	1	2	90	0	#NULL!	#NULL!	超时间窗，剔除	C	3	2	1	0	0	1	#NULL!	#NULL!		2015-04-21	55	1	170	63	1	9	25	0		1	1	1	7	2	#NULL!	#NULL!	不详	0	0							1
5	2	36	76	1	1	1	2	90	0	#NULL!	#NULL!		B	2	2	1	1	0	1	#NULL!	#NULL!		2015-08-05	66	1	170	63	1	3	10	0		0	1	0	#NULL!	#NULL!	#NULL!	#NULL!		0	0							1
5	2	22	44	1	1	1	2	90	0	#NULL!	#NULL!		B	2	2	1	1	0	1	#NULL!	#NULL!		2015-01-12	66	1	170	63	1	2	30	0		1	1	1	5	1	#NULL!	#NULL!	硝苯地平	0	0							2
5	2	15	231	1	1	1	2	90	0	#NULL!	#NULL!		B	2	2	1	1	0	1	#NULL!	#NULL!		2015-05-02	47	1	170	65	1	2	10	0		0	1	1	5	0	#NULL!	#NULL!		0	0							1
5	3	1	251	0.45	1	1	2	5	0	#NULL!	#NULL!	受试者要求出院并退出	A	1	1	1	0	1	0	2	5		2014-01-17	51	1	170	60	2	3	0	0		1	0	2	#NULL!	#NULL!	#NULL!	#NULL!		0	0							1
5	3	4	63	1	1	1	2	5	0	#NULL!	#NULL!	自动出院,未吃完药，缺第10天随访	B	2	2	1	0	1	0	2	7		2015-10-08	84	1	170	65	1	2	1	0		2	2	1	5	0	150	85	不详	0	0							1
5	4	15	105	1	1	1	2	90	0	#NULL!	#NULL!		C	3	2	1	1	0	1	#NULL!	#NULL!		2015-10-26	66	1	170	61	1	5	0	0		2	2	1	10	1	145	85	厄贝沙坦胶囊	0	0							1
5	4	3	393	1	1	1	2	90	0	#NULL!	#NULL!		C	3	2	1	1	0	1	#NULL!	#NULL!		2014-08-10	82	1	170	56	1	5	0	0		0	1	1	3	1	140	80	络活喜 5mg qd	0	1	直肠癌	手术治疗	慢性阻塞性肺疾病				1
5	7	15	321	1	1	1	2	90	0	#NULL!	#NULL!		B	2	2	1	1	0	1	#NULL!	#NULL!		2016-02-05	41	1	170	63	1	3	0	0		1	1	1	3	0	160	90	不详	0	0							1
5	7	4	220	1	1	1	2	90	0	#NULL!	#NULL!		B	2	2	1	1	0	1	#NULL!	#NULL!		2014-01-21	51	1	170	66	1	2	0	0		1	1	1	3	0	#NULL!	#NULL!		0	0							1
5	9	7	330	1	1	1	2	90	0	#NULL!	#NULL!		A	1	1	1	1	0	1	#NULL!	#NULL!		2014-12-22	31	1	170	60	1	5	0	0		0	0	2	#NULL!	#NULL!	#NULL!	#NULL!		0	0							1
5	9	8	36	1	1	1	2	90	0	#NULL!	#NULL!		B	2	2	1	1	0	1	#NULL!	#NULL!		2014-12-24	76	1	170	62	1	5	0	0		1	0	1	3	1	#NULL!	#NULL!		0	0							1
5	9	17	166	1	1	1	2	90	0	#NULL!	#NULL!		C	3	2	1	1	0	1	#NULL!	#NULL!		2016-02-19	77	1	170	58.5	1	3	0	0		0	0	1	10	0	#NULL!	#NULL!		0	0							1
5	9	10	308	1	1	1	2	90	0	#NULL!	#NULL!		B	2	2	1	1	0	1	#NULL!	#NULL!		2015-01-09	73	1	170	62	1	2	0	0		0	0	2	#NULL!	#NULL!	#NULL!	#NULL!		0	0							1
5	9	9	281	1	1	1	2	90	0	#NULL!	#NULL!		C	3	2	1	1	0	1	#NULL!	#NULL!		2015-01-07	70	1	170	65	1	1	30	0		0	0	2	#NULL!	#NULL!	#NULL!	#NULL!		0	0							1
5	9	3	355	1	1	1	1	8	1	#NULL!	#NULL!	死亡（24h-10d）	C	3	2	1	0	1	1	2	2		2014-03-11	84	1	170	63	1	1	30	0		0	1	2	#NULL!	#NULL!	#NULL!	#NULL!		0	0							1
5	11	15	200	1	1	1	2	90	0	#NULL!	#NULL!		B	2	2	1	1	0	1	#NULL!	#NULL!		2014-11-03	67	1	170	60	1	5	0	0		0	1	1	#NULL!	0	#NULL!	#NULL!		0	0							1
5	11	16	22	1	1	1	2	90	0	#NULL!	#NULL!		C	3	2	1	1	0	1	#NULL!	#NULL!		2016-04-08	73	1	170	65	1	2	0	0		1	1	0	#NULL!	#NULL!	#NULL!	#NULL!		0	0							1
5	12	33	144	1	1	1	2	90	0	#NULL!	#NULL!		B	2	2	1	1	0	1	#NULL!	#NULL!		2015-06-09	64	1	170	63	1	4	0	0		0	1	1	10	1	150	90	厄贝沙坦	0	1	糖尿病	阿卡波糖					1
5	12	38	54	1	1	1	2	90	0	#NULL!	#NULL!		C	3	2	1	1	0	1	#NULL!	#NULL!		2015-08-20	57	1	170	63	1	4	0	0		1	1	2	#NULL!	#NULL!	#NULL!	#NULL!		0	0							1
5	12	30	348	1	1	1	1	13	1	#NULL!	7	死亡（10d-90d）	A	1	1	1	1	0	1	#NULL!	#NULL!	多器官衰竭	2015-04-23	71	1	170	63	1	4	0	0		0	0	1	10	1	#NULL!	#NULL!	代文 络活喜	0	1	冠心病	复方丹参片					1
5	12	23	45	1	1	1	2	90	0	#NULL!	#NULL!		C	3	2	1	1	0	1	#NULL!	#NULL!		2014-11-16	52	1	170	63	1	2	52	0		0	0	1	1	0	#NULL!	#NULL!		0	1	脑梗死	阿司匹林 立普妥 高舒达					1
5	12	37	100	1	1	1	2	90	0	#NULL!	#NULL!		A	1	1	1	1	0	1	#NULL!	#NULL!		2015-08-26	62	1	170	63	1	2	0	0		0	1	1	3	1	186	110	苯磺酸氨氯地平、厄贝沙坦、压氏达	0	0							1
5	12	27	53	1	1	1	2	90	0	#NULL!	#NULL!		B	2	2	1	1	0	1	#NULL!	#NULL!		2015-01-13	74	1	170	63	1	1	50	0		0	1	1	10	0	#NULL!	#NULL!		0	0							1
5	13	14	398	0.1	1	1	2	90	0	#NULL!	#NULL!	患者拒绝继续服药	C	3	2	1	0	1	0	2	5		2015-09-05	61	1	170	60	1	5	0	0		0	0	0	#NULL!	#NULL!	#NULL!	#NULL!		0	1	痛风	无					1
5	13	15	255	1	1	1	2	90	0	#NULL!	#NULL!		B	2	2	1	1	0	1	#NULL!	#NULL!		2015-11-03	64	1	170	60	1	3	0	0		2	2	0	#NULL!	#NULL!	#NULL!	#NULL!		0	1	1999年急性阑尾炎	保守治疗，用药不详					1
5	13	7	7	1	1	1	2	90	0	#NULL!	#NULL!		C	3	2	1	1	0	1	#NULL!	#NULL!		2015-10-31	52	1	170	60	1	1	0	0		1	1	0	#NULL!	#NULL!	#NULL!	#NULL!		0	1	肾结石	无	血吸虫病	无			1
5	14	14	113	0.1	1	1	2	90	0	#NULL!	#NULL!	严重不良事件：24h后血肿扩大转外科治疗，失访	C	3	2	1	0	1	0	2	2		2016-02-17	76	1	170	63	1	3	0	0		1	1	1	4	0	145	75	无	0	1	斜疝	无					1
5	14	10	261	1	1	1	2	90	0	#NULL!	#NULL!		A	1	1	1	1	0	1	#NULL!	#NULL!		2015-11-01	64	1	170	60	1	2	15	0		1	1	0	#NULL!	#NULL!	#NULL!	#NULL!		0	1	糖尿病	不详	痛风	不详			1
5	14	9	10	1	1	1	2	90	0	#NULL!	#NULL!		B	2	2	1	1	0	1	#NULL!	#NULL!		2015-10-16	60	1	170	63	1	2	0	0		0	1	2	#NULL!	#NULL!	#NULL!	#NULL!		0	0							1
5	14	2	396	1	1	1	2	90	0	#NULL!	#NULL!		C	3	2	1	1	0	1	#NULL!	#NULL!		2014-12-06	54	1	170	63	1	0	20	1	帕拉米松	0	1	1	10	1	160	100	波依定 5mg qd	0	1	小儿麻痹	无					1
5	1	7	263	1	1	1	2	90	0	#NULL!	#NULL!		A	1	1	1	1	0	1	#NULL!	#NULL!		2016-01-30	94	1	170	60	1	4	0	0		0	1	1	2	0	170	110		0	0							1
5	1	19	404	1	1	1	2	90	0	#NULL!	#NULL!		C	3	2	1	1	0	1	#NULL!	#NULL!		2015-09-02	64	1	170	63	1	4	0	0		1	1	0	#NULL!	#NULL!	#NULL!	#NULL!		0	0							1
5	1	13	134	1	1	1	2	90	0	#NULL!	#NULL!		C	3	2	1	1	0	1	#NULL!	#NULL!		2015-04-19	63	1	170	68	1	2	0	0		0	0	1	4	2	#NULL!	#NULL!		0	0							1
5	1	3	155	1	1	1	2	90	0	#NULL!	#NULL!		C	3	2	1	1	0	1	#NULL!	#NULL!		2015-03-22	70	1	170	63	1	1	0	0		2	2	0	#NULL!	#NULL!	#NULL!	#NULL!		0	1	脑梗死	脑心通					1
5	6	5	376	1	1	1	2	90	0	#NULL!	#NULL!		B	2	2	1	1	0	1	#NULL!	#NULL!		2015-06-23	60	1	170	62	1	3	0	0		0	0	0	#NULL!	#NULL!	#NULL!	#NULL!		0	#NULL!							1
5	10	27	130	1	1	1	2	90	0	#NULL!	#NULL!		A	1	1	1	1	0	1	#NULL!	#NULL!		2015-07-21	48	1	170	60	1	6	0	0		0	0	1	10	0	#NULL!	#NULL!		0	0							1
5	10	28	188	1	1	1	2	90	0	#NULL!	#NULL!		B	2	2	1	1	0	1	#NULL!	#NULL!		2015-07-25	64	1	170	60	2	5	0	0		0	0	2	#NULL!	#NULL!	#NULL!	#NULL!		0	0							1
5	10	3	301	1	1	1	2	90	0	#NULL!	#NULL!		A	1	1	1	1	0	1	#NULL!	#NULL!		2014-04-11	59	1	170	65	1	4	0	0		1	2	1	10	1	#NULL!	#NULL!	马来酸依那普利	0	#NULL!							1
5	10	2	267	1	1	1	2	90	0	#NULL!	#NULL!		C	3	2	1	1	0	1	#NULL!	#NULL!		2014-01-22	79	1	170	63	1	4	0	0		1	1	1	10	2	#NULL!	#NULL!		0	1	头晕头痛	止痛片					1
5	10	16	288	1	1	1	2	90	0	#NULL!	#NULL!		B	2	2	1	1	0	1	#NULL!	#NULL!		2015-12-11	45	1	170	63	1	3	0	0		2	2	0	#NULL!	#NULL!	#NULL!	#NULL!		0	0							1
5	9	15	248	1	1	1	2	90	0	#NULL!	#NULL!		B	2	2	1	1	0	1	#NULL!	#NULL!		2015-12-03	59	1	171	68	1	5	0	0		0	0	1	#NULL!	0	165	95		0	0							1
5	1	16	257	1	1	1	2	90	0	#NULL!	#NULL!		C	3	2	1	1	0	1	#NULL!	#NULL!		2016-05-19	59	1	171	67.5	1	2	0	0		1	0	0	#NULL!	#NULL!	#NULL!	#NULL!		0	#NULL!							1
5	11	26	6	1	1	1	2	90	0	#NULL!	#NULL!		C	3	2	1	1	0	1	#NULL!	#NULL!		2016-02-01	35	1	172	70.5	1	3	0	0		0	1	1	2	0	160	90	氨氯地平	0	0							1
5	1	1	362	1	1	1	2	90	0	#NULL!	#NULL!		C	3	2	1	1	0	1	#NULL!	#NULL!		2015-11-24	94	1	172	70	1	5	0	0		0	0	2	#NULL!	#NULL!	#NULL!	#NULL!		0	0							1
5	6	6	326	1	1	1	2	90	0	#NULL!	#NULL!		B	2	2	1	1	0	1	#NULL!	#NULL!		2015-05-07	62	1	172	70	1	1	30	0		0	0	1	5	0	#NULL!	#NULL!	无	0	0							1
5	5	1	118	1	1	1	2	90	0	#NULL!	#NULL!		C	3	2	1	1	0	1	#NULL!	#NULL!		2015-05-13	74	1	173	71	1	3	0	0		0	0	1	20	1	130	80	不详	0	1	脑梗塞	脑栓通	高血压病	氢氯吡格雷			1
5	7	10	133	1	1	1	2	90	0	#NULL!	#NULL!		B	2	2	1	1	0	1	#NULL!	#NULL!		2015-01-03	77	1	173	56	1	3	20	0		0	0	1	10	2	160	90	不详	0	0							1
5	12	39	66	1	1	1	2	90	0	#NULL!	#NULL!		A	1	1	1	1	0	1	#NULL!	#NULL!		2015-08-29	40	1	173	57	1	3	10	0		1	0	1	1	0	150	90		0	0							1
5	1	15	34	1	1	1	2	90	0	#NULL!	#NULL!		B	2	2	1	1	0	1	#NULL!	#NULL!		2015-08-03	62	1	173	70	1	3	0	0		1	1	1	4	1	#NULL!	#NULL!	贝那普利	0	1	心房颤动（阵发性）	无					1
5	6	1	370	1	1	1	2	90	0	#NULL!	#NULL!		A	1	1	1	1	0	1	#NULL!	#NULL!		2015-09-30	45	1	173	68	1	6	0	0		0	0	1	10	0	160	90	不详	0	0							1
5	10	12	275	1	1	1	2	90	0	#NULL!	#NULL!		C	3	2	1	1	0	1	#NULL!	#NULL!		2015-11-27	63	1	173	60	1	5	0	0		0	0	0	#NULL!	#NULL!	#NULL!	#NULL!		0	1	支气管炎						1
5	2	1	13	1	1	1	2	90	0	#NULL!	#NULL!		A	1	1	1	1	0	1	#NULL!	#NULL!		2013-12-29	74	1	175	70	1	3	0	0		0	0	1	20	0	#NULL!	#NULL!	硝苯氨氯地平	0	1	老年痴呆	无					1
5	2	3	162	0.4	1	1	2	90	0	#NULL!	#NULL!	再出血，拒绝服用中药	C	3	2	1	0	1	0	2	1		2014-01-23	57	1	175	65	1	2	0	0		0	0	1	5	0	130	80		0	1	脑出血						1
5	11	26	115	1	1	1	2	90	0	#NULL!	#NULL!		B	2	2	1	1	0	1	#NULL!	#NULL!		2015-04-29	65	1	175	65.5	1	5	0	0		2	2	1	2	0	#NULL!	#NULL!	无	0	1	慢性支气管炎并阻塞性肺	氨茶碱	慢性肾功能不全	尿毒清			1
5	12	25	226	0.25	1	1	1	5	1	#NULL!	2	急性心肌梗死（24h-10d）	A	1	1	1	0	1	0	2	2	急性心肌梗死	2014-12-01	76	1	175	70	1	3	0	0		0	0	1	2	1	140	90	倍他乐克 23.25mg qd	0	1	脑出血、稳定性心绞痛	无	糖尿病、冠心病	胰岛素、阿司匹林	肾结石、高血压性心脏病	无	1
5	1	10	342	1	1	1	2	90	0	#NULL!	#NULL!		A	1	1	1	1	0	1	#NULL!	#NULL!		2015-06-23	63	1	175	70	1	3	0	0		1	0	1	10	2	#NULL!	#NULL!	不详	0	0							1
5	1	14	280	1	1	1	2	90	0	#NULL!	#NULL!		A	1	1	1	1	0	1	#NULL!	#NULL!		2016-04-29	61	1	175	72.3	1	1	0	0		1	0	1	10	1	140	95	硝苯地平缓释片	0	0							1
5	6	12	50	1	1	1	2	90	0	#NULL!	#NULL!		C	3	2	1	1	0	1	#NULL!	#NULL!		2015-09-04	61	1	175	70	1	1	30	0		0	0	1	10	1	135	85	硝苯地平	0	1	糖尿病	二甲双胍					1
5	6	3	88	1	1	1	2	90	0	#NULL!	#NULL!		C	3	2	1	1	0	1	#NULL!	#NULL!		2015-10-08	58	1	175	70	1	1	0	0		0	0	1	10	1	160	90	硝苯地平	0	0							1
5	10	31	65	1	1	1	2	90	0	#NULL!	#NULL!		B	2	2	1	1	0	1	#NULL!	#NULL!		2015-07-30	53	1	175	70	1	5	0	0		0	1	1	3	0	#NULL!	#NULL!		0	#NULL!							1
5	10	19	187	1	1	1	2	90	0	#NULL!	#NULL!		B	2	2	1	1	0	1	#NULL!	#NULL!		2016-01-04	54	1	175	65	1	5	0	0		1	1	1	2	0	#NULL!	#NULL!		0	0							1
5	10	29	295	1	1	1	2	90	0	#NULL!	#NULL!	出院后失访	C	3	2	1	1	1	0	3	6		2015-07-26	68	1	175	70	1	4	30	0		0	1	0	#NULL!	#NULL!	#NULL!	#NULL!		0	1	支气管哮喘						1
5	10	9	132	0.4	1	1	2	5	0	#NULL!	#NULL!	6月24日患者自动出院,要求退出	A	1	1	1	0	1	0	2	5		2015-06-20	75	1	175	70	1	4	0	0		1	1	1	5	2	150	90	卡托普利	0	1	气管炎		支气管扩张				1
5	10	7	411	1	1	1	2	90	0	#NULL!	#NULL!		C	3	2	1	1	0	1	#NULL!	#NULL!		2015-05-29	63	1	175	70.5	1	3	30	0		0	0	1	6	1	150	95	硝苯地平	0	0							1
5	7	3	179	1	1	1	2	90	0	#NULL!	#NULL!		A	1	1	1	1	0	1	#NULL!	#NULL!		2013-12-02	74	1	176	65	1	4	40	0		1	1	1	3	0	#NULL!	#NULL!		0	0							1
5	1	21	182	1	1	1	2	90	0	#NULL!	#NULL!		B	2	2	1	1	0	1	#NULL!	#NULL!		2015-10-05	83	1	176	74	1	2	0	0		0	0	1	10	1	#NULL!	#NULL!		0	1	糖尿病	胰岛素					1
5	11	12	387	1	1	1	2	90	0	#NULL!	#NULL!		B	2	2	1	1	0	1	#NULL!	#NULL!		2014-09-03	38	1	178	75	1	3	0	0		1	1	1	#NULL!	1	#NULL!	#NULL!		0	0							1
5	3	3	58	1	1	1	2	90	0	#NULL!	#NULL!		B	2	2	1	1	0	1	#NULL!	#NULL!		2014-06-08	60	2	150	55	1	2	0	0		0	0	1	1	0	160	90		0	0							1
5	11	10	157	1	1	1	2	90	0	#NULL!	#NULL!		A	1	1	1	1	0	1	#NULL!	#NULL!		2014-06-22	46	2	150	54	1	5	0	0		0	0	1	#NULL!	0	#NULL!	#NULL!		0	0							1
5	2	2	42	1	1	1	2	90	0	#NULL!	#NULL!		B	2	2	1	1	0	1	#NULL!	#NULL!		2014-01-09	84	2	155	60	1	3	0	0		0	0	1	5	0	170	100	不详	0	1	慢性阻塞性肺疾病	无					1
5	4	22	408	1	1	1	2	90	0	#NULL!	#NULL!		C	3	2	1	1	0	1	#NULL!	#NULL!		2016-01-28	65	2	155	60	1	1	26	0		0	0	1	1	0	#NULL!	#NULL!	不详	0	1	下肢静脉曲张	无	左心室肥大	无			1
5	9	1	217	1	2	2	1	5	1	#NULL!	#NULL!	死亡（24h-10d）	A	1	1	1	0	1	1	2	7	中枢性呼吸循环衰竭	2014-01-14	74	1	155	63	1	5	0	0		0	0	0	#NULL!	#NULL!	#NULL!	#NULL!		0	0							1
5	9	16	75	1	1	1	2	90	0	#NULL!	#NULL!		A	1	1	1	1	0	1	#NULL!	#NULL!		2015-12-11	66	2	155	60	1	2	0	0		0	0	1	3	0	#NULL!	#NULL!		0	0							1
5	1	7	195	1	1	1	2	90	0	#NULL!	#NULL!	超时间窗，剔除	C	3	2	1	0	0	1	#NULL!	#NULL!		2015-05-14	66	2	155	60	1	9	#NULL!	1	青霉素	0	0	1	10	2	#NULL!	#NULL!		0	1	偏头疼						1
5	1	9	117	1	1	1	2	90	0	#NULL!	#NULL!		B	2	2	1	1	0	1	#NULL!	#NULL!		2015-06-22	67	2	156	67.2	1	2	0	0		0	0	1	2	2	#NULL!	#NULL!	不详	0	0							1
5	6	23	214	1	1	1	2	90	0	#NULL!	#NULL!		B	2	2	1	1	0	1	#NULL!	#NULL!		2015-12-03	59	2	157	60	1	2	30	0		0	0	1	4	2	#NULL!	#NULL!		0	0							1
5	2	7	193	0.2	1	1	2	90	0	#NULL!	#NULL!	受试者要求转上级医院并要求退出研究	B	2	2	1	0	1	0	2	5		2014-01-28	68	2	158	60	1	3	0	0		0	0	0	#NULL!	#NULL!	#NULL!	#NULL!		0	0							1
5	2	21	235	1	1	1	2	90	0	#NULL!	#NULL!		C	3	2	1	1	0	1	#NULL!	#NULL!		2015-10-10	62	2	160	65	1	4	0	0		1	1	1	10	1	#NULL!	#NULL!		0	0							1
5	2	5	138	1	1	1	2	90	0	#NULL!	#NULL!		B	2	2	1	1	0	1	#NULL!	#NULL!		2014-03-09	63	2	160	65	1	3	0	0		0	0	1	5	1	#NULL!	#NULL!		0	0							1
5	4	11	303	1	1	1	2	90	0	#NULL!	#NULL!		B	2	2	1	1	0	1	#NULL!	#NULL!		2015-04-07	63	2	160	65	1	0	30	0		0	0	1	20	1	150	85	苯磺酸氨氯地平片	0	1	脑梗塞		高血压病				1
5	13	1	178	1	1	1	2	90	0	#NULL!	#NULL!		B	2	2	1	1	0	1	#NULL!	#NULL!		2015-05-25	53	1	160	62.5	1	4	0	0		1	1	1	10	1	#NULL!	#NULL!		0	1	乙型糖尿病	二甲双胍					1
5	1	20	307	1	1	1	2	90	0	#NULL!	#NULL!		A	1	1	1	1	0	1	#NULL!	#NULL!		2015-09-12	63	2	160	65	1	2	0	0		0	0	1	10	1	#NULL!	#NULL!	得高宁	0	1	脑梗死		冠状动脉支架置入	阿司匹林、氯吡格雷			1
5	1	11	194	1	1	1	2	90	0	#NULL!	#NULL!	病情加重，转院治疗；gcs为3，剔除	B	2	2	1	0	1	0	2	7		2015-06-27	57	2	160	63	1	2	0	0		2	0	1	10	1	#NULL!	#NULL!	硝苯地平缓释片、尼莫地平	0	1	脑梗死	阿斯匹林					1
5	1	10	96	1	1	1	2	90	0	#NULL!	#NULL!		A	1	1	1	1	0	1	#NULL!	#NULL!		2015-05-05	44	2	160	65	1	1	30	0		0	0	1	4	1	200	120	和亘平	0	0							1
5	10	22	367	1	1	1	2	90	0	#NULL!	#NULL!		B	2	2	1	1	0	1	#NULL!	#NULL!		2015-07-14	50	2	160	70	1	5	0	0		0	0	1	3	1	185	90	不详	0	0							1
5	10	21	369	1	1	1	2	90	0	#NULL!	#NULL!		A	1	1	1	1	0	1	#NULL!	#NULL!		2015-07-13	69	2	160	70	1	3	0	0		0	0	0	#NULL!	#NULL!	#NULL!	#NULL!		0	0							1
5	2	24	232	1	1	1	2	90	0	#NULL!	#NULL!		C	3	2	1	1	0	1	#NULL!	#NULL!		2016-01-15	58	1	162	70	1	3	0	0		0	1	0	#NULL!	#NULL!	#NULL!	#NULL!		0	0							1
5	2	31	112	1	1	1	2	90	0	#NULL!	#NULL!		C	3	2	1	1	0	1	#NULL!	#NULL!		2016-04-11	58	1	162	70	1	2	15	0		0	1	1	5	1	#NULL!	#NULL!	马来酸依那普利叶酸片	0	1	冠心病	阿司匹林					1
5	2	26	239	1	1	1	2	90	0	#NULL!	#NULL!		C	3	2	1	1	0	1	#NULL!	#NULL!		2016-01-18	89	1	162	68	1	2	10	0		0	2	1	1	1	#NULL!	#NULL!	不详	0	0							1
5	2	12	245	1	1	1	2	90	0	#NULL!	#NULL!		C	3	2	1	1	0	1	#NULL!	#NULL!		2015-02-23	69	1	162	65	1	1	31	0		1	1	0	#NULL!	#NULL!	#NULL!	#NULL!		0	0							1
5	6	15	208	1	1	1	2	90	0	#NULL!	#NULL!		A	1	1	1	1	0	1	#NULL!	#NULL!		2015-12-03	56	2	162	65	1	3	0	0		0	0	1	5	1	#NULL!	#NULL!	利血平	0	0							1
5	10	32	180	0.2	1	1	2	90	0	#NULL!	#NULL!	再出血，退出	C	3	2	1	0	1	0	2	1		2015-07-16	57	2	162	70	1	5	0	0		0	0	2	#NULL!	#NULL!	#NULL!	#NULL!		0	0							1
5	2	19	30	1	1	1	2	90	0	#NULL!	#NULL!		B	2	2	1	1	0	1	#NULL!	#NULL!		2015-10-03	75	1	163	65	1	6	0	0		1	1	2	#NULL!	2	#NULL!	#NULL!		0	0							1
5	1	24	163	1	1	1	2	90	0	#NULL!	#NULL!		C	3	2	1	1	0	1	#NULL!	#NULL!		2015-10-31	67	2	163	70	1	1	0	0		0	0	1	5	2	#NULL!	#NULL!		0	0							1
5	2	25	107	1	1	1	2	90	0	#NULL!	#NULL!		A	1	1	1	1	0	1	#NULL!	#NULL!		2015-12-04	54	1	165	70	1	6	0	0		0	1	1	5	0	#NULL!	#NULL!		0	1	焦虑症	不详					1
5	2	23	397	1	1	1	2	90	0	#NULL!	#NULL!		A	1	1	1	1	0	1	#NULL!	#NULL!		2015-12-21	80	1	165	70	1	5	0	0		0	1	1	1	2	#NULL!	#NULL!		0	0							1
5	2	27	18	1	1	1	2	90	0	#NULL!	#NULL!		C	3	2	1	1	0	1	#NULL!	#NULL!		2016-02-09	40	1	165	70	1	5	0	0		1	1	1	1	1	#NULL!	#NULL!	氨氯地平	0	1	失眠症	无					1
5	2	18	41	0.6	1	1	2	10	0	#NULL!	#NULL!	患者家属要求至上级医院治疗，缺第10天随访	C	3	2	1	0	1	0	2	7		2015-09-06	84	1	165	70	1	3	0	0		0	0	1	10	1	#NULL!	#NULL!	厄贝沙坦、马来酸氨氯地平	0	0							1
5	9	5	174	1	1	1	2	90	0	#NULL!	#NULL!	受试者提前出院，无第10天随访	C	3	2	1	0	1	1	1	5		2014-12-02	60	1	165	70	1	1	0	0		0	0	1	5	1	160	90	不详	0	1	右侧脑出血	不详					1
5	11	33	27	1	1	1	2	90	0	#NULL!	#NULL!		A	1	1	1	1	0	1	#NULL!	#NULL!		2015-12-14	53	1	165	75.5	1	2	0	0		1	1	1	10	0	160	90	不详	0	0							1
5	6	13	306	1	1	1	2	90	0	#NULL!	#NULL!		B	2	2	1	1	0	1	#NULL!	#NULL!		2015-09-11	71	1	165	70	1	4	0	0		1	1	1	4	0	150	85	不详	0	0							1
5	8	24	148	1	1	1	2	90	0	#NULL!	#NULL!		C	3	2	1	1	0	1	#NULL!	#NULL!		2013-11-09	38	1	167	75	1	3	0	0		0	0	0	#NULL!	#NULL!	#NULL!	#NULL!		0	1	脂肪肝	无					1
5	3	2	67	1	1	1	2	90	0	#NULL!	#NULL!		C	3	2	1	1	0	1	#NULL!	#NULL!		2015-02-07	65	1	168	76	1	2	0	0		0	1	1	8	1	160	90	不详	0	0							1
5	13	5	290	1	1	1	2	90	0	#NULL!	#NULL!		C	3	2	1	1	0	1	#NULL!	#NULL!		2015-12-10	66	1	168	70	1	2	0	0		2	2	0	#NULL!	#NULL!	#NULL!	#NULL!		0	1	泌尿系结石	无	青光眼	无			1
5	1	4	386	1	1	1	2	90	0	#NULL!	#NULL!		C	3	2	1	1	0	1	#NULL!	#NULL!		2015-03-22	72	1	168	71.2	1	3	0	0		0	0	1	5	0	#NULL!	#NULL!		0	1	糖尿病	无					1
5	1	8	391	1	1	1	2	90	0	#NULL!	#NULL!		C	3	2	1	1	0	1	#NULL!	#NULL!		2015-06-18	62	1	168	70.2	1	2	0	0		1	1	1	1	0	150	90	不详	0	0							1
5	1	4	181	1	1	1	2	90	0	#NULL!	#NULL!		C	3	2	1	1	0	1	#NULL!	#NULL!		2015-12-23	45	1	168	75	1	2	0	0		0	1	0	#NULL!	#NULL!	#NULL!	#NULL!		0	0							1
5	2	13	247	0.2	1	1	2	2	0	#NULL!	#NULL!	患者中途退出	A	1	1	1	0	1	0	2	7		2015-07-05	56	1	170	75	1	2	0	0		1	2	1	5	1	#NULL!	#NULL!	倍他乐克、硝苯地平	0	1	糖尿病						1
5	7	2	283	1	1	1	2	90	0	#NULL!	#NULL!		B	2	2	1	1	0	1	#NULL!	#NULL!		2013-12-31	48	1	170	70	1	0	30	0		0	0	0	#NULL!	#NULL!	#NULL!	#NULL!		0	0							1
5	11	4	223	1	1	1	2	90	0	#NULL!	#NULL!		A	1	1	1	1	0	1	#NULL!	#NULL!		2014-01-29	53	1	170	70	1	5	30	0		1	1	1	#NULL!	0	#NULL!	#NULL!		0	0							1
5	11	9	120	1	1	1	2	90	0	#NULL!	#NULL!		C	3	2	1	1	0	1	#NULL!	#NULL!		2015-05-11	68	1	170	70	1	4	0	0		0	1	1	#NULL!	0	#NULL!	#NULL!		0	0							1
5	11	30	274	1	1	1	2	90	0	#NULL!	#NULL!		B	2	2	1	1	0	1	#NULL!	#NULL!		2016-03-11	42	1	170	70	1	3	0	0		1	1	1	5	0	#NULL!	#NULL!	不详	0	0							1
5	6	21	350	1	1	1	2	90	0	#NULL!	#NULL!		A	1	1	1	1	0	1	#NULL!	#NULL!		2016-02-09	67	1	170	80	1	2	0	0		2	2	1	10	1	#NULL!	#NULL!	硝苯地平	0	0							1
5	6	11	360	1	1	1	2	90	0	#NULL!	#NULL!		A	1	1	1	1	0	1	#NULL!	#NULL!		2015-09-11	46	1	170	75	1	2	0	0		1	1	1	5	0	150	90	不详	0	0							1
5	10	25	4	1	1	1	2	90	0	#NULL!	#NULL!		B	2	2	1	1	0	1	#NULL!	#NULL!		2015-07-17	56	1	170	74	1	6	0	0		0	0	2	#NULL!	#NULL!	#NULL!	#NULL!		0	0							1
5	10	35	359	1	1	1	2	90	0	#NULL!	#NULL!		A	1	1	1	1	0	1	#NULL!	#NULL!		2015-08-08	52	1	170	70	1	5	0	0		1	1	1	6	2	#NULL!	#NULL!	厄贝沙坦片	0	0							1
5	10	22	190	1	1	1	2	90	0	#NULL!	#NULL!		A	1	1	1	1	0	1	#NULL!	#NULL!		2016-01-27	63	1	170	76	1	4	0	0		0	0	1	10	0	160	90	不详	0	0							1
5	10	30	229	1	1	1	2	90	0	#NULL!	#NULL!		A	1	1	1	1	0	1	#NULL!	#NULL!		2015-07-30	53	1	170	70	1	3	30	0		0	0	1	2	2	#NULL!	#NULL!		0	0							1
5	10	15	384	1	1	1	2	90	0	#NULL!	#NULL!		C	3	2	1	1	0	1	#NULL!	#NULL!		2015-12-06	61	1	170	70	1	3	0	0		1	1	1	5	0	#NULL!	#NULL!		0	0							1
5	10	14	164	1	1	1	2	90	0	#NULL!	#NULL!		A	1	1	1	1	0	1	#NULL!	#NULL!		2015-12-06	63	1	170	70	1	3	0	0		0	0	1	#NULL!	0	#NULL!	#NULL!		0	0							1
5	10	18	74	1	1	1	2	90	0	#NULL!	#NULL!		A	1	1	1	1	0	1	#NULL!	#NULL!		2015-07-07	52	1	170	70	1	2	0	0		0	0	2	#NULL!	#NULL!	#NULL!	#NULL!		0	0							1
5	10	19	183	1	1	1	2	90	0	#NULL!	#NULL!		B	2	2	1	1	0	1	#NULL!	#NULL!		2015-07-09	44	1	170	70	1	2	0	0		0	0	1	1	0	160	90	不详	0	0							1
5	1	13	284	1	1	1	2	90	0	#NULL!	#NULL!		A	1	1	1	1	0	1	#NULL!	#NULL!		2015-07-11	71	1	171	75.1	1	6	0	0		1	1	0	#NULL!	#NULL!	#NULL!	#NULL!		0	0							1
5	1	18	12	1	1	1	2	90	0	#NULL!	#NULL!		C	3	2	1	1	0	1	#NULL!	#NULL!		2015-08-23	61	1	171	72.3	1	5	0	0		2	1	1	10	1	140	90	降压0号	0	1	冠心病	硝酸异山梨酯					1
5	2	32	78	1	1	1	2	90	0	#NULL!	#NULL!		B	2	2	1	1	0	1	#NULL!	#NULL!		2016-05-11	76	1	172	78	1	2	0	0		1	1	1	2	1	#NULL!	#NULL!	尼群地平	0	1	痛风	无	慢性胃炎	无			1
5	11	29	311	1	1	1	2	90	0	#NULL!	#NULL!		C	3	2	1	1	0	1	#NULL!	#NULL!		2015-06-23	40	1	172	75.5	1	5	0	0		1	1	1	2	0	160	70	不详	0	0							1
5	11	5	389	1	1	1	2	90	0	#NULL!	#NULL!		A	1	1	1	1	0	1	#NULL!	#NULL!		2013-11-17	57	1	172	75	1	2	0	0		1	1	1	#NULL!	0	#NULL!	#NULL!		0	0							1
5	6	22	137	1	1	1	2	90	0	#NULL!	#NULL!		A	1	1	1	1	0	1	#NULL!	#NULL!		2015-10-20	63	1	172	75	1	3	0	0		1	1	0	#NULL!	#NULL!	#NULL!	#NULL!		0	0							1
5	1	6	252	1	1	1	2	90	0	#NULL!	#NULL!		B	2	2	1	1	0	1	#NULL!	#NULL!		2015-04-04	60	1	173	72	1	4	0	0		1	1	1	5	0	#NULL!	#NULL!	不详	0	0							1
5	1	8	151	1	1	1	2	90	0	#NULL!	#NULL!		B	2	2	1	1	0	1	#NULL!	#NULL!		2016-01-31	64	1	173	72	1	3	0	0		0	0	0	#NULL!	#NULL!	#NULL!	#NULL!		0	0							1
5	6	8	310	1	1	1	2	90	0	#NULL!	#NULL!		A	1	1	1	1	0	1	#NULL!	#NULL!		2015-07-04	53	1	173	75	1	4	0	0		0	0	1	2	2	160	90		0	0							1
5	11	31	327	1	1	1	2	90	0	#NULL!	#NULL!		A	1	1	1	1	0	1	#NULL!	#NULL!		2015-09-09	57	1	174	75	1	3	0	0		0	1	1	5	1	160	90	不详	0	0							1
5	1	6	186	1	1	1	2	90	0	#NULL!	#NULL!		A	1	1	1	1	0	1	#NULL!	#NULL!		2016-01-23	67	1	174	74	1	3	0	0		1	1	1	1	1	140	80	硝苯地平缓释片	0	0							1
5	7	5	412	1	1	1	2	90	0	#NULL!	#NULL!		A	1	1	1	1	0	1	#NULL!	#NULL!		2014-09-22	65	1	175	75	1	3	0	0		2	2	1	1	0	160	65		0	0							1
5	11	32	97	1	1	1	2	90	0	#NULL!	#NULL!		C	3	2	1	1	0	1	#NULL!	#NULL!		2015-10-05	42	1	175	75	1	3	0	0		0	1	1	5	0	160	90	不详	0	0							1
5	11	28	356	1	1	1	2	90	0	#NULL!	#NULL!		B	2	2	1	1	0	1	#NULL!	#NULL!		2016-02-15	57	1	175	75	1	2	0	0		1	1	1	5	1	160	90	伊泰青	0	0							1
5	1	12	95	1	1	1	2	90	0	#NULL!	#NULL!		A	1	1	1	1	0	1	#NULL!	#NULL!		2015-06-26	52	1	176	81	1	6	0	0		1	1	1	3	1	#NULL!	#NULL!	和亘平	0	0							1
5	1	14	37	1	1	1	2	90	0	#NULL!	#NULL!		B	2	2	1	1	0	1	#NULL!	#NULL!		2015-07-22	42	1	176	82	1	5	0	0		1	1	0	30	2	160	90		0	1	强直性脊柱炎						1
5	1	22	379	1	1	1	2	90	0	#NULL!	#NULL!		A	1	1	1	1	0	1	#NULL!	#NULL!		2015-10-08	84	1	176	79	1	3	0	0		1	2	1	1	0	#NULL!	#NULL!		0	1	脑梗死		2型糖尿病	二甲双胍			1
5	1	9	21	1	1	1	2	90	0	#NULL!	#NULL!		C	3	2	1	1	0	1	#NULL!	#NULL!		2016-02-18	64	1	176	76	1	2	0	0		0	0	0	#NULL!	#NULL!	#NULL!	#NULL!		0	0							1
5	6	18	332	1	1	1	2	90	0	#NULL!	#NULL!		B	2	2	1	1	0	1	#NULL!	#NULL!		2016-03-13	46	1	176	80	1	2	30	0		1	1	2	#NULL!	#NULL!	#NULL!	#NULL!		0	0							1
5	10	5	146	1	1	1	2	90	0	#NULL!	#NULL!		A	1	1	1	1	0	1	#NULL!	#NULL!		2015-11-22	42	1	177	80	1	6	0	0		0	0	1	3	2	#NULL!	#NULL!		0	0							1
5	10	8	139	1	1	1	2	90	0	#NULL!	#NULL!		B	2	2	1	1	0	1	#NULL!	#NULL!		2015-07-02	55	1	181	88	1	3	0	0		1	1	1	5	1	160	90	不详	0	0							1
5	1	17	366	1	1	1	2	90	0	#NULL!	#NULL!		C	3	2	1	1	0	1	#NULL!	#NULL!		2015-08-17	46	2	151	67.5	1	4	0	0		0	0	1	8	2	#NULL!	#NULL!		0	1	尿路结石	无					1
5	1	5	114	1	1	1	2	90	0	#NULL!	#NULL!		A	1	1	1	1	0	1	#NULL!	#NULL!		2015-03-30	54	2	152	68.3	1	3	0	0		0	0	1	7	0	#NULL!	#NULL!		0	0							1
5	12	32	337	1	1	1	2	90	0	#NULL!	#NULL!		B	2	2	1	1	0	1	#NULL!	#NULL!		2015-05-25	45	2	153	96	1	3	0	0		0	0	1	5	1	170	90	乌拉地尔缓释片 富马酸比索洽尔	0	1	风湿性关节炎	雷公藤					1
5	6	19	207	1	1	1	2	90	0	#NULL!	#NULL!		B	2	2	1	1	0	1	#NULL!	#NULL!		2015-12-03	53	2	158	73	1	2	0	0		0	0	2	#NULL!	#NULL!	#NULL!	#NULL!		0	0							1
5	11	13	304	1	1	1	2	90	0	#NULL!	#NULL!		C	3	2	1	1	0	1	#NULL!	#NULL!		2014-09-15	46	2	160	75.5	1	4	0	0		0	0	1	#NULL!	1	#NULL!	#NULL!	波依定、HCT	0	0							1
5	1	3	77	1	1	1	2	90	0	#NULL!	#NULL!		B	2	2	1	1	0	1	#NULL!	#NULL!		2015-12-23	87	2	160	78	1	2	0	0		0	0	1	10	0	160	90	不详	1	1	CO中毒迟发性脑病、贫血		慢性阻塞性疾病、冠心病		低蛋白血症、应激性溃疡		1
5	6	14	171	1	1	1	2	90	0	#NULL!	#NULL!		C	3	2	1	1	0	1	#NULL!	#NULL!		2016-02-05	60	2	162	75	1	2	30	0		0	0	1	7	1	#NULL!	#NULL!	降压0号	0	0							1
5	3	6	372	1	1	1	2	90	0	#NULL!	#NULL!		C	3	2	1	1	0	1	#NULL!	#NULL!		2016-05-20	53	1	168	84.5	1	3	30	0		0	0	1	5	0	160	90	不详	0	0							1
5	6	10	314	1	1	1	2	90	0	#NULL!	#NULL!		C	3	2	1	1	0	1	#NULL!	#NULL!		2015-12-04	83	2	168	80	1	5	30	0		2	2	1	40	1	150	100	氨氯地平、缬沙坦	0	1	帕金森	左旋多巴	2型糖尿病	RI			1
5	12	2	28	1	1	1	2	90	0	#NULL!	#NULL!		C	3	2	1	1	0	1	#NULL!	#NULL!		2013-12-05	57	1	169	88	1	2	30	0		0	0	2	#NULL!	#NULL!	#NULL!	#NULL!		0	0							1
5	12	24	213	1	1	1	2	90	0	#NULL!	#NULL!		A	1	1	1	1	0	1	#NULL!	#NULL!		2014-11-23	43	1	170	87	1	3	44	0		0	1	1	10	0	#NULL!	#NULL!	安博维 1片 qd 倍他乐克 1片qd	0	1	通风	无	高脂血症	无	脂肪肝	无	1
5	6	7	128	1	1	1	2	90	0	#NULL!	#NULL!		B	2	2	1	1	0	1	#NULL!	#NULL!		2015-11-20	43	1	172	85	1	1	30	0		1	2	1	5	1	140	90	硝苯地平	0	0							1
5	6	9	73	1	1	1	2	90	0	#NULL!	#NULL!		B	2	2	1	1	0	1	#NULL!	#NULL!		2016-01-10	38	1	178	90	1	1	0	0		1	1	1	10	1	180	90	缬沙坦	0	1	原发性醛固酮增高症						1
[truncated: 386 more columns]
